# Supplementary material for: Integrative Analysis of miRNA and mRNA Expression Profiles Associated With Human Atrial Aging
Source: Front Physiol. 2019 Sep 19;10:1226. doi: 10.3389/fphys.2019.01226 (PMC6761282; doi:10.3389/fphys.2019.01226)
Supplement: Supplementary file 2 [file Table_1.xls]

## Sheet: Table S1
Table S1. Demographic and Clinical Features of Study Subjects
Group	Gender	Age	Valvular Disease	Surgical Procedure	LAD, mm	LVEF, %	HT	CHD	Diabetes	Stroke	Treatment
SR40	Female	38	AI	AVR	38	53	-	-	-	-	-
SR40	Male	40	AI	AVR	31	63	-	-	-	-	DG, DI
SR40	Male	42	AI	AVR	35	62	-	-	-	-	DI
SR50	Male	48	AI	AVR	27	67	-	-	-	-	-
SR50	Male	52	AI,AS	AVR	40	65	-	-	-	-	DG, DI
SR50	Female	52	AI,AS	AVR	33	69	-	-	-	-	DI
SR60	Female	59	AI	AVR	30	62	-	-	-	-	BB
SR60	Male	59	AI,AS	AVR	40	55	-	-	-	-	DI
SR60	Male	61	AI	AVR	38	58	-	-	-	-	DG, DI
SR70	Male	68	AI	AVR	38	59	+	-	-	-	ARB, CCB, DG, DI,SP
SR70	Male	71	AI,AS	AVR	32	57	+	-	-	-	BB, DI
SR70	Female	71	AS	AVR	39	62	-	-	-	-	DG, DI
AI, aortic insufficiency. ARB, angiotensin II receptor blocker. AS, aortic stenosis. AVR, aortic valve replacement. BB, beta blocker. CCB, calcium channel blocker. CHD, cornoary heart disease. DG, digitalis. DI, diuretics. HT, hypertension. LAD, Left atrial dimension. LVEF, left ventricular ejection fraction. SP, spirolactone. SR, sinus rhythm.

## Sheet: Table S2
Table S2. Results of Differential Expression Aanalysis using miRNA-seq for for Human AA
miRNA	SR60 vs. SR40					SR70 vs. SR50					Meta-analysis
	LogFC	LogCPM	LR	P		LogFC	LogCPM	LR	P		Direction	PFisher
hsa-let-7a-3p	-0.753448	0.0361093	1.12333	0.289202		-0.061617	0.0361093	0.00899766	0.924429		--	0.620033
hsa-let-7a-5p	-0.0489848	4.70732	0.0165447	0.897653		0.264892	4.70732	0.485198	0.486077		-+	0.798202
hsa-let-7b-3p	-0.42293	4.64209	1.31541	0.251418		-0.0238055	4.64209	0.0042146	0.948238		--	0.580225
hsa-let-7b-5p	-0.181948	11.0652	0.273279	0.60114		0.19129	11.0652	0.302055	0.582597		-+	0.717671
hsa-let-7c-3p	-0.204003	2.22222	0.246975	0.619213		0.190941	2.22222	0.220469	0.638682		-+	0.76235
hsa-let-7c-5p	-0.301387	10.4055	0.692886	0.405184		-0.00490008	10.4055	0.000183497	0.989192		--	0.767253
hsa-let-7d-3p	-0.148998	6.93589	0.164801	0.684775		-0.0109737	6.93589	0.000895452	0.976128		--	0.937688
hsa-let-7d-5p	-0.411521	8.81715	1.30459	0.253377		0.0163174	8.81715	0.00205858	0.963811		-+	0.588475
hsa-let-7e-3p	0.0694295	3.51812	0.0358062	0.849916		-0.330423	3.51812	0.822373	0.364487		+-	0.672813
hsa-let-7e-5p	-0.16189	9.13017	0.189254	0.663538		-0.184619	9.13017	0.24606	0.619863		--	0.776715
hsa-let-7f-1-3p	-0.0623215	3.44118	0.0239673	0.876968		0.0268277	3.44118	0.00445202	0.946802		-+	0.984712
hsa-let-7f-2-3p	0.635434	4.48272	2.42191	0.119649		0.44197	4.48272	1.18246	0.276857		++	0.145999
hsa-let-7f-5p	-0.235925	8.3976	0.385929	0.534447		0.151965	8.3976	0.160291	0.688889		-+	0.736054
hsa-let-7g-3p	0.184985	0.744595	0.121164	0.727775		-0.0363421	0.744595	0.00536771	0.941596		+-	0.944262
hsa-let-7g-5p	-0.313476	12.7105	0.748176	0.387054		0.287796	12.7105	0.630828	0.427052		-+	0.462825
hsa-let-7i-3p	-0.06267	4.68875	0.0298684	0.862789		-0.412688	4.68875	1.29161	0.255751		--	0.554105
hsa-let-7i-5p	-0.128694	11.816	0.117667	0.731579		0.314905	11.816	0.703397	0.401645		-+	0.653705
hsa-miR-1-3p	0.46461	12.2217	1.0787	0.298989		0.115381	12.2217	0.0667961	0.79606		++	0.579665
hsa-miR-1-5p	-2.13832	1.92456	10.4112	0.0012525		-0.172151	1.92456	0.0753696	0.783673		--	0.00778015
hsa-miR-100-3p	0.181383	-0.393555	0.101751	0.749738		-0.232825	-0.393555	0.137741	0.710538		+-	0.868204
hsa-miR-100-5p	0.248786	14.642	0.484989	0.486171		-0.0428833	14.642	0.0144272	0.904394		+-	0.800977
hsa-miR-101-3p	0.938513	7.50531	4.9457	0.0261556		0.52991	7.50531	1.59524	0.20658		++	0.0336121
hsa-miR-101-5p	0.264119	1.46766	0.296451	0.586116		-0.217073	1.46766	0.212343	0.644937		+-	0.745749
hsa-miR-103a-2-5p	1.6966	1.20007	9.10413	0.00255032		0.180477	1.20007	0.116308	0.733074		++	0.0136143
hsa-miR-106a-3p	-0.414103	0.682133	0.554501	0.456484		0.47128	0.682133	0.796411	0.372168		-+	0.471036
hsa-miR-106a-5p	-0.797266	3.92416	1.79494	0.180325		0.587776	3.92416	0.988239	0.320173		-+	0.222389
hsa-miR-106b-3p	-0.131674	6.60022	0.0845536	0.771219		0.762625	6.60022	2.80596	0.0939148		-+	0.262565
hsa-miR-106b-5p	0.273345	7.04621	0.308961	0.578318		0.677979	7.04621	1.8874	0.169496		++	0.325685
hsa-miR-107	0.497069	7.1071	1.60087	0.20578		-0.0354899	7.1071	0.00820929	0.927806		+-	0.507071
hsa-miR-10a-3p	0.669061	3.07545	1.14559	0.284474		0.664117	3.07545	1.17026	0.279349		++	0.280711
hsa-miR-10a-5p	0.495893	9.68521	0.932005	0.334342		0.606513	9.68521	1.39122	0.238199		++	0.281148
hsa-miR-10b-3p	-0.275765	1.24914	0.205735	0.650131		0.311595	1.24914	0.316183	0.573911		-+	0.740959
hsa-miR-10b-5p	0.023754	8.5636	0.00280634	0.957752		-0.167309	8.5636	0.13929	0.708987		+-	0.941877
hsa-miR-1179	0.105397	-0.0860083	0.028738	0.865385		0.302996	-0.0860083	0.23308	0.62925		++	0.875521
hsa-miR-1180-3p	-0.24381	4.58834	0.479927	0.488455		0.16573	4.58834	0.22269	0.636998		-+	0.674406
hsa-miR-1185-1-3p	0.168353	0.157226	0.0886867	0.765853		0.138724	0.157226	0.0670043	0.795749		++	0.911237
hsa-miR-1185-2-3p	-0.111237	-0.964969	0.0243423	0.876017		1.65603	-0.964969	4.82513	0.0280477		-+	0.115633
hsa-miR-1197	0.353722	-1.20424	0.189489	0.663343		0.472588	-1.20424	0.356041	0.550714		++	0.733182
hsa-miR-1224-3p	0.0199752	-2.31751	0.000173349	0.989495		0	-2.31751	0	1		++	0.999945
hsa-miR-1224-5p	0	-2.36906	0	1		1.83942	-2.36906	1.41657	0.233968		++	0.573824
hsa-miR-1225-3p	-0.756914	1.04097	1.20273	0.272776		-0.870796	1.04097	1.53326	0.215623		--	0.225464
hsa-miR-1225-5p	0.02029	-2.31394	0.000177434	0.989372		0	-2.31394	0	1		++	0.999943
hsa-miR-1226-3p	-0.611509	1.45455	1.29694	0.254773		-0.308735	1.45455	0.341187	0.559145		--	0.420061
hsa-miR-1226-5p	-1.28512	-2.05725	0.973803	0.323734		-0.719632	-2.05725	0.285541	0.593092		--	0.508856
hsa-miR-1227-3p	-1.38534	-0.880802	3.46304	0.0627548		0.480045	-0.880802	0.458421	0.498363		-+	0.13964
hsa-miR-1228-3p	0.0199752	-2.02649	0.000173349	0.989495		-0.816371	-2.02649	0.589926	0.442448		+-	0.79942
hsa-miR-1228-5p	-2.06075	-2.36631	1.27	0.259767		0	-2.36631	0	1		-+	0.609925
hsa-miR-1229-3p	-0.68791	-1.57275	0.476525	0.49		0.320124	-1.57275	0.096717	0.755806		-+	0.738216
hsa-miR-1229-5p	0	-2.37516	0	1		-1.77677	-2.37516	1.34064	0.246921		+-	0.592286
hsa-miR-1234-3p	-1.29204	-1.87066	0.939611	0.332378		-1.11581	-1.87066	1.06029	0.30315		--	0.332006
hsa-miR-1236-3p	-2.06169	-2.36631	1.26873	0.260005		0	-2.36631	0	1		-+	0.610246
hsa-miR-1236-5p	1.97151	-2.36871	1.38332	0.239537		0	-2.36871	0	1		++	0.581847
hsa-miR-1237-3p	-0.525712	-1.61204	0.330888	0.565137		-1.34543	-1.61204	1.71894	0.189829		--	0.346761
hsa-miR-1243	-1.94057	-1.05321	5.3404	0.0208367		0.223683	-1.05321	0.0767565	0.781742		-+	0.083355
hsa-miR-1245b-3p	-1.97029	-1.96622	2.63899	0.10427		-0.743444	-1.96622	0.294785	0.587171		--	0.232237
hsa-miR-1247-3p	2.12445	-1.39901	2.86165	0.0907145		0.431079	-1.39901	0.156842	0.69208		++	0.236567
hsa-miR-1247-5p	-0.583554	-0.859344	0.377886	0.538737		-0.572236	-0.859344	0.374337	0.54065		--	0.65055
hsa-miR-1248	0.745075	2.85865	2.03845	0.153366		-0.835847	2.85865	2.5628	0.109405		+-	0.0853651
hsa-miR-1249-3p	-0.663548	0.322322	1.02988	0.310187		-1.41883	0.322322	5.08965	0.024069		--	0.0440295
hsa-miR-1250-5p	-0.0960597	1.49291	0.0375482	0.846353		-0.505009	1.49291	1.10371	0.293453		--	0.594301
hsa-miR-1251-3p	3.30345	-2.19849	3.95734	0.0466675		-1.79222	-2.19849	1.31752	0.251037		+-	0.0638115
hsa-miR-1251-5p	-1.18657	-1.14066	2.52635	0.111959		-0.734285	-1.14066	0.79132	0.373701		--	0.174633
hsa-miR-1252-5p	1.96603	-2.31905	1.40438	0.235992		-1.77677	-2.31905	1.34064	0.246921		+-	0.223916
hsa-miR-1253	-1.94995	-2.3693	1.35538	0.244339		0	-2.3693	0	1		-+	0.588661
hsa-miR-1254	-1.9497	-2.3693	1.35632	0.244177		0	-2.3693	0	1		-+	0.588433
hsa-miR-1255a	0.417146	-0.588493	0.212791	0.644589		0.299973	-0.588493	0.109872	0.74029		++	0.830229
hsa-miR-1256	0	-2.36837	0	1		1.86365	-2.36837	1.39986	0.236746		++	0.577842
hsa-miR-1258	0.785796	-2.06343	0.256441	0.612576		-0.0521216	-2.06343	0.000753839	0.978096		+-	0.906065
hsa-miR-125a-3p	-0.795543	0.7886	2.01943	0.155298		-0.435092	0.7886	0.64218	0.422922		--	0.244521
hsa-miR-125a-5p	-0.666109	11.8876	1.87143	0.171312		-0.643173	11.8876	1.74581	0.186404		--	0.141915
hsa-miR-125b-1-3p	-0.728452	4.72832	2.98443	0.084069		-0.067387	4.72832	0.025886	0.872179		--	0.264908
hsa-miR-125b-2-3p	-0.37313	6.97432	0.846438	0.357562		-0.222153	6.97432	0.30056	0.583532		--	0.535623
hsa-miR-125b-5p	-0.154829	7.5022	0.133035	0.715306		-0.423391	7.5022	0.991913	0.319275		--	0.565638
hsa-miR-126-3p	0.322526	14.2042	0.740952	0.389356		0.253217	14.2042	0.457084	0.49899		++	0.512607
hsa-miR-126-5p	-0.131524	10.296	0.142598	0.705712		0.0409912	10.296	0.0138577	0.906291		-+	0.925436
hsa-miR-1260a	0.181736	2.56737	0.11678	0.732553		-0.0870545	2.56737	0.0268394	0.869867		+-	0.924379
hsa-miR-1260b	1.60401	-1.35999	3.28462	0.0699318		-0.165265	-1.35999	0.028486	0.865971		+-	0.230375
hsa-miR-1262	-0.0302394	-1.11657	0.000973945	0.975104		1.06799	-1.11657	1.61871	0.203272		-+	0.519
hsa-miR-1263	-4.31356	-1.69766	6.97295	0.00827509		2.64973	-1.69766	4.34486	0.0371209		-+	0.00279167
hsa-miR-1264	1.29213	-1.41824	1.01993	0.312536		1.05603	-1.41824	1.03266	0.309535		++	0.3227
hsa-miR-1265	0.822847	-2.20954	0.358528	0.549325		1.82354	-2.20954	1.43172	0.231484		++	0.389403
hsa-miR-1266-5p	0.306921	-1.39609	0.0874792	0.767407		0.855751	-1.39609	0.737806	0.390365		++	0.660672
hsa-miR-1269a	2.7689	-2.30909	2.80846	0.0937685		0	-2.30909	0	1		++	0.315712
hsa-miR-127-3p	0.114943	7.99176	0.0810492	0.775881		0.404669	7.99176	1.00267	0.316666		++	0.590568
hsa-miR-127-5p	0.353415	3.30261	0.835209	0.360771		0.0935712	3.30261	0.0588342	0.808348		++	0.650995
hsa-miR-1270	-0.613363	-0.331512	0.861289	0.353378		1.00276	-0.331512	2.28398	0.130716		-+	0.188231
hsa-miR-1271-5p	-0.0386069	4.82189	0.0102491	0.919362		0.42217	4.82189	1.23614	0.266217		-+	0.589239
hsa-miR-1272	-1.94606	-2.3736	1.36721	0.242292		0	-2.3736	0	1		-+	0.585768
hsa-miR-1273c	-1.95848	-2.26422	1.36111	0.243345		0.042046	-2.26422	0.000863089	0.976563		-+	0.579131
hsa-miR-1273h-3p	1.96631	-2.31596	1.40457	0.23596		-1.77677	-2.31596	1.34064	0.246921		+-	0.223894
hsa-miR-1275	-1.94606	-2.31571	1.36721	0.242292		-1.77718	-2.31571	1.34092	0.246871		--	0.228284
hsa-miR-1276	0	-2.26028	0	1		3.10811	-2.26028	4.29372	0.0382534		++	0.163094
hsa-miR-1277-3p	0.974985	-0.349217	2.03196	0.154022		0.32919	-0.349217	0.27354	0.600967		++	0.312848
hsa-miR-1278	-0.360193	1.23505	0.588324	0.443068		0.471877	1.23505	1.12023	0.28987		-+	0.39202
hsa-miR-128-1-5p	-0.29321	-0.895808	0.147346	0.701084		0.0262865	-0.895808	0.00141284	0.970016		-+	0.942275
hsa-miR-128-2-5p	0	-2.37132	0	1		-1.77709	-2.37132	1.34086	0.246883		+-	0.592233
hsa-miR-128-3p	-0.506629	5.63202	1.47545	0.224487		-0.293297	5.63202	0.498853	0.480005		--	0.347822
hsa-miR-1284	0.40102	-1.58454	0.154201	0.694553		0.0503135	-1.58454	0.00391077	0.950136		++	0.934207
hsa-miR-1285-3p	0	-2.37516	0	1		-1.77677	-2.37516	1.34064	0.246921		+-	0.592286
hsa-miR-1286	1.33465	-2.1979	1.08177	0.298302		0	-2.1979	0	1		++	0.659142
hsa-miR-1287-3p	0.304101	-0.411441	0.192879	0.660532		-0.152992	-0.411441	0.0577453	0.810096		+-	0.869695
hsa-miR-1287-5p	0.0357144	4.37284	0.00976135	0.921297		-0.139096	4.37284	0.149351	0.699156		+-	0.927454
hsa-miR-1288-3p	-1.29104	-2.16094	1.00803	0.315375		-1.77677	-2.16094	1.34064	0.246921		--	0.276656
hsa-miR-1288-5p	0	-2.36906	0	1		1.83895	-2.36906	1.41709	0.233884		++	0.5737
hsa-miR-129-1-3p	0.417281	-1.43857	0.155606	0.693235		-0.45882	-1.43857	0.356726	0.55033		+-	0.749138
hsa-miR-129-2-3p	-1.38078	-1.06775	2.00256	0.157034		-0.015196	-1.06775	0.000348252	0.985111		--	0.443404
hsa-miR-129-5p	0	-2.37001	0	1		-1.77718	-2.37001	1.34092	0.246871		+-	0.592217
hsa-miR-1291	-0.543937	2.33018	1.06024	0.303161		-0.232606	2.33018	0.196128	0.657865		--	0.520983
hsa-miR-1292-3p	0	-2.37516	0	1		-1.77677	-2.37516	1.34064	0.246921		+-	0.592286
hsa-miR-1292-5p	0.316208	-1.01887	0.182962	0.66884		-0.582242	-1.01887	0.545198	0.460286		+-	0.670551
hsa-miR-1293	1.97087	-2.36871	1.38606	0.239072		0	-2.36871	0	1		++	0.581181
hsa-miR-1294	1.86407	-1.92134	1.38347	0.23951		1.64726	-1.92134	1.15214	0.283102		++	0.250279
hsa-miR-1295b-3p	0	-2.36837	0	1		1.8637	-2.36837	1.39981	0.236755		++	0.577855
hsa-miR-1296-3p	0.822847	-2.25694	0.358528	0.549325		0	-2.25694	0	1		++	0.878406
hsa-miR-1296-5p	-0.229595	3.66903	0.337167	0.561469		-0.232626	3.66903	0.347861	0.555327		--	0.675168
hsa-miR-1298-3p	1.96234	-2.31301	1.39276	0.23794		1.82977	-2.31301	1.42672	0.2323		++	0.215316
hsa-miR-1298-5p	1.70304	1.51483	3.22631	0.0724639		1.77857	1.51483	3.71894	0.0537985		++	0.0255238
hsa-miR-1301-3p	-0.575515	2.87233	1.82425	0.176808		-0.403497	2.87233	0.908712	0.340456		--	0.229354
hsa-miR-1301-5p	1.96631	-2.31596	1.40457	0.23596		-1.77677	-2.31596	1.34064	0.246921		+-	0.223894
hsa-miR-1304-3p	0.90298	-0.426469	1.93302	0.164429		0.119239	-0.426469	0.0409987	0.83954		++	0.411398
hsa-miR-1304-5p	-1.11754	-1.20626	1.09033	0.296397		0.145367	-1.20626	0.0194062	0.889208		-+	0.615009
hsa-miR-1305	-2.0982	-2.25281	1.20945	0.271442		-2.66911	-2.25281	1.9945	0.157871		--	0.177838
hsa-miR-1306-3p	-0.360905	1.12721	0.555924	0.455907		0.0703355	1.12721	0.0215803	0.883209		-+	0.768946
hsa-miR-1306-5p	-0.259904	1.69549	0.241548	0.62309		-0.664848	1.69549	1.63969	0.200368		--	0.384613
hsa-miR-1307-3p	-0.588248	6.84708	0.889752	0.345544		-0.256026	6.84708	0.169618	0.680452		--	0.575503
hsa-miR-1307-5p	0.575253	5.42722	1.50312	0.220193		-0.132848	5.42722	0.0805289	0.776582		+-	0.472997
hsa-miR-130a-3p	0.571854	5.61933	2.32287	0.127485		0.175453	5.61933	0.220865	0.638382		++	0.285542
hsa-miR-130a-5p	0.28041	0.871653	0.308087	0.578856		-0.12959	0.871653	0.0692042	0.792499		+-	0.816225
hsa-miR-130b-3p	0.269023	1.70878	0.431188	0.511406		0.547158	1.70878	1.82444	0.176785		++	0.307699
hsa-miR-130b-5p	0.230787	2.87184	0.198259	0.65613		0.284028	2.87184	0.307169	0.579423		++	0.747853
hsa-miR-132-3p	-0.567554	4.48944	1.93396	0.164325		0.0639226	4.48944	0.0248599	0.874717		-+	0.422556
hsa-miR-132-5p	-0.44333	4.0562	1.00242	0.316725		0.3617	4.0562	0.677686	0.410385		-+	0.395186
hsa-miR-1322	0	-2.37516	0	1		-1.77677	-2.37516	1.34064	0.246921		+-	0.592286
hsa-miR-1323	-1.29568	-1.63126	1.12776	0.288254		0.466822	-1.63126	0.181875	0.669767		-+	0.510601
hsa-miR-133a-3p	0.27114	-1.60168	0.0878125	0.766977		1.27756	-1.60168	1.37245	0.241392		++	0.497408
hsa-miR-133a-5p	0.152281	0.675049	0.080069	0.777204		0.000838944	0.675049	2.88034e-06	0.998646		++	0.972834
hsa-miR-133b	0.0873549	7.0596	0.0306941	0.860925		-0.506936	7.0596	1.02849	0.310515		+-	0.62001
hsa-miR-134-3p	0.89884	-1.84207	0.588115	0.443149		0.951298	-1.84207	0.677887	0.410315		++	0.491794
hsa-miR-134-5p	-0.128974	3.04239	0.0849335	0.77072		0.697923	3.04239	2.49431	0.114258		-+	0.302026
hsa-miR-1343-3p	0.783717	-0.0953409	0.952691	0.329035		-0.58667	-0.0953409	0.571973	0.449476		+-	0.430557
hsa-miR-135a-3p	0.53471	-2.14893	0.21936	0.639528		0	-2.14893	0	1		++	0.925413
hsa-miR-135a-5p	0.0707843	-1.24177	0.00679452	0.934306		0.940875	-1.24177	1.12502	0.288841		++	0.623344
hsa-miR-135b-3p	0.768582	-1.46785	0.298961	0.584535		0.845711	-1.46785	0.433456	0.510298		++	0.659124
hsa-miR-135b-5p	0.616454	2.67414	0.371776	0.542038		1.49679	2.67414	2.11292	0.14606		++	0.279958
hsa-miR-136-3p	0.18352	5.64309	0.217601	0.640874		0.416542	5.64309	1.1212	0.28966		++	0.49824
hsa-miR-136-5p	1.04324	3.78627	4.75763	0.0291687		0.23987	3.78627	0.258511	0.611145		++	0.0896142
hsa-miR-137	0.231554	-0.0568926	0.0790795	0.778549		0.583323	-0.0568926	0.491833	0.483111		++	0.743913
hsa-miR-138-1-3p	0.0271769	-1.93172	0.000624465	0.980063		1.33718	-1.93172	1.12264	0.289351		++	0.640968
hsa-miR-138-2-3p	0.0856342	-2.06113	0.00343464	0.953266		-3.06331	-2.06113	3.73297	0.0533483		+-	0.202341
hsa-miR-138-5p	-0.638513	0.653644	0.793426	0.373066		0.694155	0.653644	0.882003	0.347654		-+	0.394612
hsa-miR-139-3p	-0.486965	3.04918	1.59078	0.207215		-0.145208	3.04918	0.143234	0.705087		--	0.427127
hsa-miR-139-5p	0.241705	8.82406	0.457656	0.498721		-0.106392	8.82406	0.0888025	0.765705		+-	0.74949
hsa-miR-140-3p	0.422748	10.2909	1.61158	0.20427		0.377263	10.2909	1.28446	0.257071		++	0.207249
hsa-miR-140-5p	-0.272869	7.61835	0.593965	0.44089		0.288807	7.61835	0.666328	0.414335		-+	0.493233
hsa-miR-141-3p	-0.445053	-1.10122	0.24123	0.623319		0.218024	-1.10122	0.092007	0.761641		-+	0.82842
hsa-miR-142-3p	-0.399274	5.58129	0.607005	0.435918		0.622793	5.58129	1.4773	0.224198		-+	0.32501
hsa-miR-142-5p	-0.26682	8.12389	0.22999	0.631531		1.24453	8.12389	4.86531	0.0274018		-+	0.0875077
hsa-miR-143-3p	0.06571	16.0029	0.0267528	0.870075		-0.424168	16.0029	1.11086	0.291894		+-	0.602046
hsa-miR-143-5p	0.117756	9.16888	0.0955062	0.75729		-0.274292	9.16888	0.517505	0.471908		+-	0.725099
hsa-miR-144-3p	-0.63645	7.76896	0.730542	0.392708		1.01204	7.76896	1.82527	0.176688		-+	0.254514
hsa-miR-144-5p	-0.57581	7.5548	0.483232	0.486962		1.97336	7.5548	5.31727	0.0211151		-+	0.0573476
hsa-miR-145-3p	0.19043	9.49467	0.265997	0.60603		-0.212965	9.49467	0.332682	0.564084		+-	0.708788
hsa-miR-145-5p	-0.1908	10.9634	0.237121	0.626294		-0.780422	10.9634	3.9226	0.0476411		--	0.134626
hsa-miR-1468-5p	-0.216597	0.762509	0.18936	0.66345		-0.72249	0.762509	1.78567	0.181454		--	0.375249
hsa-miR-1469	-1.95925	-2.31051	1.31645	0.25123		1.85908	-2.31051	1.39225	0.238025		-+	0.228239
hsa-miR-146a-3p	1.56466	-0.151535	3.66748	0.0554839		-0.231628	-0.151535	0.0804369	0.776706		+-	0.1786
hsa-miR-146a-5p	0.610953	8.26648	2.42467	0.119439		1.18969	8.26648	9.02118	0.00266869		++	0.00288499
hsa-miR-146b-3p	0.773086	0.711713	1.74294	0.186767		1.3772	0.711713	5.61414	0.0178161		++	0.0223124
hsa-miR-146b-5p	0.109662	8.28153	0.0470257	0.828322		1.11	8.28153	4.70634	0.0300516		++	0.116825
hsa-miR-147b	-0.0864994	-0.811578	0.0167282	0.89709		0.33576	-0.811578	0.186639	0.665729		-+	0.905068
hsa-miR-148a-3p	0.330538	13.1575	0.761995	0.382705		0.228202	13.1575	0.363619	0.546503		++	0.536407
hsa-miR-148a-5p	1.12757	5.23893	7.25028	0.00708901		0.472382	5.23893	1.29999	0.254216		++	0.0131895
hsa-miR-148b-3p	0.755025	10.4197	3.97711	0.0461225		0.361745	10.4197	0.920957	0.337224		++	0.0803105
hsa-miR-148b-5p	0.566066	3.65294	2.12671	0.144751		0.637105	3.65294	2.73914	0.0979176		++	0.0745022
hsa-miR-149-3p	0	-2.37516	0	1		-1.77677	-2.37516	1.34064	0.246921		+-	0.592286
hsa-miR-149-5p	-0.056871	4.8367	0.0231308	0.879117		-0.535842	4.8367	2.05051	0.152156		--	0.402851
hsa-miR-150-3p	-1.58306	-0.8477	3.03105	0.0816851		0.637041	-0.8477	0.602474	0.437636		-+	0.154835
hsa-miR-150-5p	-0.117927	6.50982	0.0689251	0.792908		0.569137	6.50982	1.60141	0.205703		-+	0.458871
hsa-miR-151a-3p	0.221169	7.88962	0.402215	0.525948		0.19068	7.88962	0.299189	0.584391		++	0.669963
hsa-miR-151a-5p	-0.269787	-0.109603	0.158678	0.690377		-0.42165	-0.109603	0.459398	0.497905		--	0.710812
hsa-miR-151b	-0.603036	0.334494	0.997784	0.317847		-0.733715	0.334494	1.54223	0.214286		--	0.251097
hsa-miR-152-3p	0.595967	10.9321	2.36474	0.124105		0.488304	10.9321	1.59126	0.207146		++	0.119823
hsa-miR-152-5p	0.724524	2.65863	2.01675	0.155572		0.270561	2.65863	0.283673	0.594304		++	0.312598
hsa-miR-153-5p	-0.00821966	-2.02079	9.95498e-06	0.997483		-3.40522	-2.02079	4.83675	0.0278594		--	0.127361
hsa-miR-1537-3p	0.02029	-2.31394	0.000177434	0.989372		0	-2.31394	0	1		++	0.999943
hsa-miR-1537-5p	2.00292	-1.63772	2.44774	0.117694		2.07818	-1.63772	3.89402	0.0484582		++	0.0351703
hsa-miR-1538	1.96603	-2.37183	1.40438	0.235992		0	-2.37183	0	1		++	0.576755
hsa-miR-154-3p	0.55563	0.0530069	0.583266	0.445035		0.421889	0.0530069	0.371905	0.541967		++	0.58421
hsa-miR-154-5p	0.0490898	1.67658	0.0103865	0.918825		0.71117	1.67658	2.33521	0.126478		++	0.366338
hsa-miR-155-3p	-1.94644	-2.31789	1.36748	0.242246		1.82354	-2.31789	1.43172	0.231484		-+	0.217634
hsa-miR-155-5p	-0.0148677	6.86102	0.001427	0.969867		0.543008	6.86102	1.89729	0.168382		-+	0.459241
hsa-miR-15a-3p	-1.93898	-1.88717	1.35165	0.244991		-0.477988	-1.88717	0.282313	0.595189		--	0.426571
hsa-miR-15a-5p	0.170719	4.45481	0.141004	0.707285		0.696914	4.45481	2.34581	0.125621		++	0.303938
hsa-miR-15b-3p	-0.623631	3.58361	1.47054	0.22526		0.451297	3.58361	0.779259	0.377368		-+	0.294548
hsa-miR-15b-5p	0.54668	5.88426	1.43131	0.23155		1.02334	5.88426	4.95036	0.0260853		++	0.0369007
hsa-miR-16-1-3p	0.0395677	-0.332235	0.00439662	0.947133		-1.13596	-0.332235	3.82495	0.0504949		+-	0.193224
hsa-miR-16-2-3p	-1.14926	5.45464	6.13871	0.0132254		0.279499	5.45464	0.372473	0.541659		-+	0.0425431
hsa-miR-16-5p	0.289048	3.2471	0.371745	0.542055		0.250804	3.2471	0.282887	0.594815		++	0.68737
hsa-miR-17-3p	-0.185576	1.96385	0.178394	0.672757		-0.180366	1.96385	0.172322	0.678056		--	0.814211
hsa-miR-17-5p	-0.139936	8.44284	0.132333	0.716025		0.4314	8.44284	1.25403	0.262784		-+	0.502474
hsa-miR-181a-2-3p	0.645075	6.03322	2.72225	0.0989585		0.0848552	6.03322	0.0474274	0.827602		++	0.28683
hsa-miR-181a-3p	0.650463	4.82013	2.19528	0.138434		0.233663	4.82013	0.288782	0.591002		++	0.286622
hsa-miR-181a-5p	0.998857	0.156988	1.42644	0.232347		-0.556574	0.156988	0.630451	0.42719		+-	0.328543
hsa-miR-181b-2-3p	0.0460634	0.425942	0.00709201	0.932886		-0.249174	0.425942	0.222434	0.637191		+-	0.903623
hsa-miR-181b-3p	0.778285	-0.312299	1.33816	0.247359		1.27292	-0.312299	4.54635	0.032989		++	0.0473981
hsa-miR-181b-5p	-0.0876957	4.49078	0.0627626	0.802182		-0.150886	4.49078	0.186671	0.665702		--	0.869019
hsa-miR-181c-3p	0.17431	5.14014	0.24106	0.623441		-0.317916	5.14014	0.801284	0.37071		+-	0.569663
hsa-miR-181c-5p	0.382529	4.83903	1.00823	0.315326		-0.217258	4.83903	0.326438	0.567764		+-	0.487
hsa-miR-181d-3p	2.76859	-2.06633	2.80802	0.0937942		-1.5973	-2.06633	1.79068	0.180843		+-	0.0861124
hsa-miR-181d-5p	0.122031	6.61384	0.107387	0.743139		-0.422849	6.61384	1.28752	0.256506		+-	0.506566
hsa-miR-182-3p	-1.88368	-2.21508	1.21402	0.270537		-0.837674	-2.21508	0.273925	0.600711		--	0.457801
hsa-miR-182-5p	-0.909891	5.74603	1.3269	0.249358		1.83314	5.74603	5.14452	0.0233198		-+	0.0357465
hsa-miR-183-3p	2.00544	-2.1728	1.27094	0.259589		1.19268	-2.1728	0.558103	0.455026		++	0.37043
hsa-miR-183-5p	-0.621408	4.4227	0.683825	0.408273		1.95757	4.4227	6.38491	0.0115094		-+	0.0298875
hsa-miR-184	-0.155448	-0.0100181	0.0548471	0.814834		0.724417	-0.0100181	1.30106	0.254019		-+	0.533007
hsa-miR-185-3p	-0.536268	2.41448	0.889329	0.345659		0.363582	2.41448	0.420586	0.516645		-+	0.486228
hsa-miR-185-5p	-0.149566	7.29748	0.184279	0.667721		0.387246	7.29748	1.2326	0.266902		-+	0.485595
hsa-miR-186-3p	0.821907	-2.10793	0.357858	0.549698		0.82739	-2.10793	0.386575	0.534105		++	0.653414
hsa-miR-186-5p	-0.367574	9.70934	1.15326	0.282867		-0.117099	9.70934	0.117328	0.73195		--	0.533103
hsa-miR-187-3p	0.940229	6.39094	3.7329	0.0533506		-0.142334	6.39094	0.0868466	0.768225		+-	0.171914
hsa-miR-187-5p	0.667859	-1.09168	0.580155	0.446252		-1.02574	-1.09168	1.49069	0.222109		+-	0.32822
hsa-miR-188-3p	1.22388	-1.66934	1.31901	0.25077		1.17158	-1.66934	1.6392	0.200436		++	0.200575
hsa-miR-188-5p	-0.286674	0.468955	0.253404	0.614689		0.124692	0.468955	0.050039	0.822995		-+	0.850619
hsa-miR-18a-3p	-0.885414	0.315389	2.37804	0.123052		0.0541508	0.315389	0.00853909	0.926375		-+	0.361541
hsa-miR-18a-5p	0.0734637	2.17494	0.0185947	0.891535		0.918362	2.17494	2.83696	0.0921181		++	0.287401
hsa-miR-18b-3p	-3.06391	-2.02761	2.47575	0.115615		-0.775606	-2.02761	0.19024	0.662717		--	0.273448
hsa-miR-18b-5p	-0.948337	-1.55994	0.736852	0.390671		0.562995	-1.55994	0.234717	0.628048		-+	0.590098
hsa-miR-1908-5p	-4.1335	-1.77292	6.48483	0.0108799		0.866127	-1.77292	0.56656	0.451629		-+	0.0310334
hsa-miR-1909-3p	0	-2.31562	0	1		0.047451	-2.31562	0.00105635	0.974072		++	0.999661
hsa-miR-1909-5p	-2.04351	-2.30684	1.29137	0.255796		1.91026	-2.30684	1.34155	0.24676		-+	0.237503
hsa-miR-190a-3p	0.742644	0.0610553	1.04796	0.305976		-0.393049	0.0610553	0.291204	0.58945		+-	0.489277
hsa-miR-190a-5p	0.302575	4.92732	0.470708	0.492661		0.0760337	4.92732	0.0298751	0.862774		++	0.788706
hsa-miR-190b	-0.148982	3.06928	0.116642	0.732705		-0.217452	3.06928	0.245121	0.620532		--	0.813031
hsa-miR-191-3p	-0.207972	0.00946927	0.113699	0.735971		-0.440373	0.00946927	0.545463	0.460178		--	0.705366
hsa-miR-191-5p	-0.267741	10.6347	0.441072	0.506605		0.0604223	10.6347	0.0224968	0.880773		-+	0.806282
hsa-miR-1910-3p	0	-2.36906	0	1		1.83659	-2.36906	1.41965	0.23346		++	0.573085
hsa-miR-1910-5p	-1.28357	-2.15546	0.97878	0.3225		-1.7795	-2.15546	1.33755	0.247467		--	0.281573
hsa-miR-1912	-0.0334217	-2.20127	0.000172888	0.989509		0.0644363	-2.20127	0.00154415	0.968655		-+	0.999126
hsa-miR-1913	0.0252467	-2.30968	0.000215911	0.988276		0	-2.30968	0	1		++	0.999931
hsa-miR-1914-5p	-1.39736	-0.970984	2.4131	0.120324		-0.592109	-0.970984	0.647202	0.421115		--	0.20179
hsa-miR-192-3p	0.902551	-1.81315	0.607733	0.435643		1.15051	-1.81315	1.10478	0.29322		++	0.390596
hsa-miR-192-5p	0.0663607	6.82531	0.0301723	0.8621		0.668904	6.82531	3.04345	0.0810633		++	0.255841
hsa-miR-193a-3p	0.573468	0.628494	1.21001	0.271331		-0.621139	0.628494	1.42111	0.233221		+-	0.237944
hsa-miR-193a-5p	-0.326494	4.25829	0.663252	0.415414		0.403277	4.25829	1.02347	0.311696		-+	0.394173
hsa-miR-193b-3p	-0.538996	6.03849	1.75209	0.185614		0.132189	6.03849	0.105919	0.744839		-+	0.411809
hsa-miR-193b-5p	-0.45765	1.53593	0.999279	0.317485		0.157064	1.53593	0.121579	0.727329		-+	0.56937
hsa-miR-194-3p	-1.15136	-1.6832	0.96803	0.325172		0.357804	-1.6832	0.117619	0.731631		-+	0.57951
hsa-miR-194-5p	-0.506481	3.16128	1.57113	0.210044		0.434936	3.16128	1.18728	0.275879		-+	0.222992
hsa-miR-195-3p	-0.0533069	4.43811	0.0208837	0.885096		0.169576	4.43811	0.213886	0.643739		-+	0.890279
hsa-miR-195-5p	0.18255	8.83487	0.233765	0.628746		0.250745	8.83487	0.441041	0.50662		++	0.682947
hsa-miR-196a-5p	0	-2.31696	0	1		2.60421	-2.31696	2.863	0.0906385		++	0.30825
hsa-miR-196b-5p	-0.60905	-0.309485	0.360326	0.548325		-0.23555	-0.309485	0.048859	0.825061		--	0.81124
hsa-miR-197-3p	-0.225554	6.84377	0.282264	0.595221		-0.438826	6.84377	1.06718	0.301584		--	0.487821
hsa-miR-197-5p	-1.42414	-1.90777	1.85732	0.172935		0.0524895	-1.90777	0.00119219	0.972456		-+	0.467983
hsa-miR-1976	-0.218828	-0.526444	0.102298	0.74909		1.36286	-0.526444	3.51023	0.0609908		-+	0.186676
hsa-miR-198	0	-2.31121	0	1		0.0579451	-2.31121	0.00125003	0.971796		++	0.999598
hsa-miR-199a-3p	1.41792	4.60416	5.85335	0.0155475		0.411482	4.60416	0.512391	0.474106		++	0.0435648
hsa-miR-199a-5p	0.568222	0.483505	0.516465	0.472353		0.183059	0.483505	0.0578529	0.809922		++	0.750159
hsa-miR-199b-5p	1.06127	11.8369	5.08002	0.0242031		0.875646	11.8369	3.48264	0.0620159		++	0.0112598
hsa-miR-19a-3p	0.0608671	4.86534	0.0293246	0.864032		0.168558	4.86534	0.226144	0.634398		++	0.877695
hsa-miR-19a-5p	1.97026	-2.36871	1.38862	0.238639		0	-2.36871	0	1		++	0.580562
hsa-miR-19b-1-5p	2.3998	-1.26942	5.39294	0.0202183		-0.489268	-1.26942	0.29645	0.586116		+-	0.0644111
hsa-miR-19b-3p	-0.248705	-0.153786	0.142887	0.705428		-0.165761	-0.153786	0.0608201	0.805204		--	0.889288
hsa-miR-200a-3p	0.38647	4.13991	0.181796	0.669834		1.12032	4.13991	1.49434	0.221544		++	0.431519
hsa-miR-200a-5p	-0.383649	-1.25862	0.112114	0.73775		0.461868	-1.25862	0.189691	0.663174		-+	0.83901
hsa-miR-200b-3p	0.301156	4.23607	0.124729	0.723961		1.57238	4.23607	3.24917	0.0714595		++	0.204951
hsa-miR-200b-5p	0.0401694	-2.01438	0.000814166	0.977237		1.28701	-2.01438	0.917946	0.338015		++	0.696214
hsa-miR-200c-3p	-0.698129	1.40287	1.98548	0.158814		0.67844	1.40287	2.03371	0.153844		-+	0.115123
hsa-miR-200c-5p	0	-2.37001	0	1		-1.77718	-2.37001	1.34092	0.246871		+-	0.592217
hsa-miR-202-3p	0.905644	-1.78235	0.64422	0.422187		-0.611182	-1.78235	0.373665	0.541013		+-	0.565681
hsa-miR-202-5p	-0.0876539	2.91754	0.02678	0.87001		-0.274191	2.91754	0.262555	0.60837		--	0.866033
hsa-miR-204-3p	-0.258508	-0.0253408	0.163052	0.686362		0.945589	-0.0253408	2.03495	0.153719		-+	0.34279
hsa-miR-204-5p	-0.9192	6.3595	3.51111	0.0609585		0.00099282	6.3595	4.16505e-06	0.998372		-+	0.231216
hsa-miR-205-5p	-0.740395	-1.24764	0.455079	0.499933		-0.489457	-1.24764	0.225921	0.634565		--	0.681462
hsa-miR-206	0.986559	0.928841	2.30335	0.129095		0.39302	0.928841	0.329203	0.566129		++	0.264284
hsa-miR-208a-3p	-0.0131503	8.51828	0.000617904	0.980168		-1.01775	8.51828	3.62591	0.0568865		--	0.216718
hsa-miR-208a-5p	-0.375891	4.25746	0.480717	0.488098		-0.411623	4.25746	0.573381	0.448918		--	0.551768
hsa-miR-208b-3p	0.257315	6.73914	0.151505	0.697102		0.855655	6.73914	1.65566	0.19819		++	0.411623
hsa-miR-208b-5p	0.126569	0.772731	0.0223734	0.881098		1.17001	0.772731	1.95195	0.162376		++	0.421258
hsa-miR-20a-3p	0.513121	1.32188	1.12862	0.288069		0.412882	1.32188	0.736428	0.390808		++	0.358464
hsa-miR-20a-5p	0.0210469	9.68767	0.00272336	0.958381		0.469737	9.68767	1.35081	0.245137		++	0.575225
hsa-miR-20b-3p	3.66612	-1.95905	5.52468	0.0187501		0.557472	-1.95905	0.240053	0.624168		++	0.0637578
hsa-miR-20b-5p	-0.296649	5.00148	0.250245	0.616902		1.04611	5.00148	3.0588	0.0803011		-+	0.1984
hsa-miR-21-3p	-0.345158	4.02771	0.388612	0.53303		-0.106816	4.02771	0.0371537	0.847153		--	0.810569
hsa-miR-21-5p	0.478392	13.7079	1.18943	0.275445		0.932734	13.7079	4.46526	0.0345908		++	0.0538662
hsa-miR-210-3p	0.0695211	6.95373	0.037853	0.845739		-0.206741	6.95373	0.335008	0.562725		+-	0.829292
hsa-miR-210-5p	-0.454936	1.5199	0.781062	0.376816		-0.767636	1.5199	2.32273	0.127496		--	0.193884
hsa-miR-211-5p	0.816902	-2.07019	0.298234	0.584991		-1.29004	-2.07019	0.840309	0.359308		+-	0.538036
hsa-miR-2110	-0.350059	3.60535	0.942476	0.331642		0.00558212	3.60535	0.00024305	0.987561		-+	0.693096
hsa-miR-2113	1.96603	-2.37183	1.40438	0.235992		0	-2.37183	0	1		++	0.576755
hsa-miR-2114-3p	-1.86063	-2.22509	1.14694	0.284191		2.89929	-2.22509	2.78867	0.0949332		-+	0.124446
hsa-miR-2114-5p	-0.749643	-1.70964	0.373635	0.541029		0.61166	-1.70964	0.33331	0.563717		-+	0.667155
hsa-miR-2115-3p	-2.74568	-2.26564	2.73373	0.0982496		1.82354	-2.26564	1.43172	0.231484		-+	0.108792
hsa-miR-2116-3p	0.49181	-1.26126	0.266169	0.605913		0.0723589	-1.26126	0.00901309	0.924365		++	0.884748
hsa-miR-2116-5p	0.023694	-2.19943	0.000202891	0.988635		0.0549269	-2.19943	0.00119691	0.972402		++	0.999243
hsa-miR-212-3p	-0.887348	0.775566	1.9639	0.161097		-0.337315	0.775566	0.323323	0.569617		--	0.310945
hsa-miR-212-5p	-0.99994	1.1268	2.67129	0.102173		0.348215	1.1268	0.350266	0.553963		-+	0.219142
hsa-miR-214-3p	0.535024	-2.05095	0.219587	0.639355		0.0474001	-2.05095	0.00105473	0.974092		++	0.91771
hsa-miR-215-3p	1.96603	-2.32039	1.40438	0.235992		1.82354	-2.32039	1.43172	0.231484		++	0.213444
hsa-miR-215-5p	0.884989	1.58667	1.48447	0.223076		2.14671	1.58667	8.74506	0.00310442		++	0.00573074
hsa-miR-216a-3p	0.767803	-1.31094	0.739255	0.3899		1.71739	-1.31094	3.2741	0.0703813		++	0.126113
hsa-miR-216a-5p	-0.270003	0.475871	0.146122	0.702269		0.352385	0.475871	0.254542	0.613895		-+	0.79385
hsa-miR-216b-3p	1.96603	-2.07118	1.40438	0.235992		1.99874	-2.07118	3.08759	0.0788917		++	0.0927844
hsa-miR-216b-5p	0.492239	-0.458455	0.528434	0.467266		0.370633	-0.458455	0.385888	0.534469		++	0.596212
hsa-miR-217	0.402723	2.60665	0.46537	0.495125		1.15359	2.60665	3.81359	0.0508383		++	0.117853
hsa-miR-218-1-3p	-1.32819	-0.120791	4.11442	0.0425192		-0.119879	-0.120791	0.0391257	0.8432		--	0.155181
hsa-miR-218-2-3p	-0.26949	-0.159679	0.211521	0.645578		-1.13802	-0.159679	3.67328	0.0552912		--	0.154657
hsa-miR-218-5p	1.09092	2.86901	4.23194	0.03967		0.921296	2.86901	3.08556	0.0789899		++	0.0212002
hsa-miR-219a-1-3p	1.11074	-1.43892	1.77336	0.182967		0.447645	-1.43892	0.177467	0.673559		++	0.381256
hsa-miR-219a-5p	-0.260329	-0.456372	0.149703	0.698819		-0.00324868	-0.456372	1.65322e-05	0.996756		--	0.948434
hsa-miR-22-3p	-0.675593	12.1507	1.67861	0.195109		-0.0154732	12.1507	0.000888564	0.97622		--	0.506318
hsa-miR-22-5p	-0.340571	6.28064	0.816702	0.366146		0.116209	6.28064	0.0953918	0.757431		-+	0.633019
hsa-miR-221-3p	-0.450264	7.70176	1.38291	0.239606		0.0975425	7.70176	0.0652048	0.798451		-+	0.507717
hsa-miR-221-5p	0.452617	4.29151	0.973756	0.323745		0.674651	4.29151	2.1771	0.140078		++	0.185632
hsa-miR-222-3p	-0.734862	6.08509	2.48976	0.114589		-0.294629	6.08509	0.404684	0.52468		--	0.229149
hsa-miR-222-5p	-1.67771	-1.69809	1.80043	0.17966		0.799351	-1.69809	0.843791	0.358315		-+	0.240957
hsa-miR-223-3p	-0.841318	5.48265	3.16998	0.0750032		0.49777	5.48265	1.12132	0.289634		-+	0.104911
hsa-miR-223-5p	0.0162583	2.14988	0.00104378	0.974227		0.73681	2.14988	2.2095	0.137163		++	0.40258
hsa-miR-224-3p	0.211456	1.336	0.163274	0.68616		0.134382	1.336	0.070721	0.79029		++	0.874131
hsa-miR-224-5p	-0.178807	5.21108	0.175759	0.675043		0.516459	5.21108	1.4747	0.224606		-+	0.437631
hsa-miR-2276-3p	2.7689	-2.25847	2.80846	0.0937685		-1.77677	-2.25847	1.34064	0.246921		+-	0.11034
hsa-miR-2276-5p	0	-2.36837	0	1		1.86161	-2.36837	1.40183	0.236417		++	0.577367
hsa-miR-2277-3p	-0.419653	-1.21645	0.245833	0.620024		-0.708613	-1.21645	0.792765	0.373265		--	0.570128
hsa-miR-2277-5p	-0.191524	2.09057	0.187827	0.664731		-0.0210084	2.09057	0.00232923	0.961507		--	0.925241
hsa-miR-2278	0.403652	-1.76158	0.142063	0.706239		-0.298338	-1.76158	0.0803762	0.776788		+-	0.87797
hsa-miR-2355-3p	-0.0294742	1.31228	0.00340415	0.953474		0.421124	1.31228	0.70584	0.400828		-+	0.749784
hsa-miR-2355-5p	0.582786	0.200828	0.883359	0.347283		0.197303	0.200828	0.0980355	0.7542		++	0.61282
hsa-miR-23a-3p	0.210676	10.7951	0.35452	0.551565		0.144991	10.7951	0.168026	0.681872		++	0.743885
hsa-miR-23a-5p	-3.22026	-0.360318	13.2282	0.000275766		-2.21513	-0.360318	6.48837	0.0108582		--	4.10786e-05
hsa-miR-23b-3p	0.208933	11.6497	0.389794	0.532408		-0.0709076	11.6497	0.0449333	0.832127		+-	0.803709
hsa-miR-23b-5p	0.0846571	2.70064	0.046801	0.828726		-0.274682	2.70064	0.493533	0.482356		+-	0.766279
hsa-miR-23c	0.176759	-0.730378	0.0667442	0.796138		-0.53696	-0.730378	0.579623	0.44646		+-	0.723111
hsa-miR-24-2-5p	0.00752784	6.23909	0.000494288	0.982262		0.0713142	6.23909	0.0445558	0.832823		++	0.982341
hsa-miR-24-3p	0.513558	1.32208	1.27127	0.259528		-0.0158099	1.32208	0.00121931	0.972145		+-	0.59975
hsa-miR-2467-5p	-1.94606	-2.21163	1.36721	0.242292		0.826978	-2.21163	0.38627	0.534266		-+	0.394102
hsa-miR-25-3p	-0.202774	8.8675	0.293673	0.587877		0.504572	8.8675	1.8107	0.178424		-+	0.341403
hsa-miR-25-5p	-0.377869	0.535356	0.45221	0.501287		-0.272891	0.535356	0.268998	0.604005		--	0.664526
hsa-miR-2681-3p	-0.298855	-0.55796	0.162233	0.687109		-0.494701	-0.55796	0.433323	0.510363		--	0.718146
hsa-miR-2681-5p	0.592942	-0.599265	0.608007	0.435539		-0.862356	-0.599265	1.37635	0.240724		+-	0.341298
hsa-miR-2682-3p	1.91684	-2.1726	1.22157	0.269052		1.11242	-2.1726	0.5046	0.477486		++	0.392095
hsa-miR-2682-5p	-2.75587	-2.01908	2.71113	0.0996503		0.908708	-2.01908	0.699759	0.402865		-+	0.169223
hsa-miR-26a-1-3p	-0.72146	-0.516118	0.976758	0.323		0.395148	-0.516118	0.343137	0.558024		-+	0.489079
hsa-miR-26a-2-3p	-0.811307	2.01733	3.58229	0.0583986		-0.3645	2.01733	0.74076	0.389418		--	0.108785
hsa-miR-26a-5p	0.281529	5.02822	0.462087	0.49665		0.147173	5.02822	0.1273	0.721248		++	0.725959
hsa-miR-26b-3p	-0.322827	3.15753	0.580451	0.446136		-0.0857332	3.15753	0.0417495	0.838098		--	0.741736
hsa-miR-26b-5p	0.0569634	12.158	0.0246484	0.875246		0.417985	12.158	1.32268	0.250112		++	0.551454
hsa-miR-27a-3p	-0.134732	11.7655	0.146398	0.702002		0.0706752	11.7655	0.0402974	0.8409		-+	0.901469
hsa-miR-27a-5p	-2.3524	3.15606	7.09147	0.00774516		-0.930344	3.15606	1.21131	0.271073		--	0.0150452
hsa-miR-27b-3p	0.532502	14.5454	2.22119	0.136128		0.073321	14.5454	0.0423453	0.836963		++	0.361415
hsa-miR-27b-5p	0.248605	5.49582	0.422728	0.515579		0.110551	5.49582	0.0836224	0.772447		++	0.764916
hsa-miR-28-3p	0.217979	7.91604	0.388296	0.533197		-0.0889324	7.91604	0.0647132	0.799196		+-	0.789622
hsa-miR-28-5p	-0.249636	6.33369	0.484319	0.486472		0.0164163	6.33369	0.00210326	0.963421		-+	0.82386
hsa-miR-296-3p	-0.907979	1.12795	2.55546	0.109914		-0.545927	1.12795	0.986951	0.320489		--	0.153092
hsa-miR-296-5p	-1.15755	2.07715	3.21189	0.0731048		-0.446113	2.07715	0.495278	0.481582		--	0.153024
hsa-miR-299-3p	0.133039	0.760673	0.0631063	0.801652		0.369682	0.760673	0.562597	0.453216		++	0.731172
hsa-miR-299-5p	-0.231236	-0.127754	0.123533	0.725234		0.036579	-0.127754	0.00349055	0.952888		-+	0.946429
hsa-miR-29a-3p	-0.0952312	11.9439	0.0743361	0.785125		-0.14834	11.9439	0.18032	0.671099		--	0.864506
hsa-miR-29a-5p	0.72264	1.7277	2.24928	0.133677		0.339222	1.7277	0.495315	0.481566		++	0.240956
hsa-miR-29b-1-5p	0.126709	-0.703318	0.0373955	0.846662		-0.0822197	-0.703318	0.013154	0.90869		+-	0.971082
hsa-miR-29b-2-5p	0.343533	5.19252	0.878123	0.348716		0.0308722	5.19252	0.00712458	0.932733		++	0.690568
hsa-miR-29b-3p	0.996456	0.45177	3.68417	0.0549314		0.136393	0.45177	0.0624396	0.802681		++	0.181725
hsa-miR-29c-3p	0.368462	8.08207	0.90418	0.341663		-0.266466	8.08207	0.473463	0.491398		+-	0.467486
hsa-miR-29c-5p	0.471141	6.50288	1.449	0.228688		-0.281333	6.50288	0.517999	0.471696		+-	0.348081
hsa-miR-301a-3p	0.669513	1.58864	1.55226	0.212802		-0.141928	1.58864	0.0710371	0.789833		+-	0.467816
hsa-miR-301a-5p	-0.333867	2.70316	0.559161	0.454598		-0.337567	2.70316	0.578912	0.446739		--	0.526832
hsa-miR-301b-3p	0.770607	0.285012	1.41265	0.234617		0.602215	0.285012	0.945658	0.330827		++	0.276006
hsa-miR-301b-5p	-2.76818	-2.16075	2.53677	0.111222		-0.769146	-2.16075	0.272776	0.601476		--	0.247828
hsa-miR-302a-3p	1.43829	2.73437	4.98585	0.0255554		0.581657	2.73437	0.836186	0.36049		++	0.0523931
hsa-miR-302a-5p	0.527939	4.23388	0.830027	0.362265		0.69128	4.23388	1.41542	0.234159		++	0.294108
hsa-miR-302b-3p	0.58192	4.18626	0.97562	0.323283		0.60031	4.18626	1.03599	0.308756		++	0.329834
hsa-miR-302b-5p	0	-2.37653	0	1		1.82354	-2.37653	1.43172	0.231484		++	0.570202
hsa-miR-302c-3p	1.74929	2.35254	7.05366	0.00791033		0.770409	2.35254	1.43514	0.230927		++	0.0133445
hsa-miR-302c-5p	-0.388246	-1.46965	0.133116	0.715223		0.841018	-1.46965	0.490114	0.483876		-+	0.7133
hsa-miR-302d-3p	1.0526	3.8709	2.99523	0.0835101		0.663451	3.8709	1.20027	0.273267		++	0.109084
hsa-miR-302d-5p	0.0192681	-2.19921	0.000145725	0.990368		0.0617533	-2.19921	0.0014247	0.969891		++	0.999211
hsa-miR-302e	1.96603	-2.37183	1.40438	0.235992		0	-2.37183	0	1		++	0.576755
hsa-miR-3064-3p	0.321467	-1.3122	0.134733	0.713575		0.840207	-1.3122	0.896436	0.343739		++	0.58999
hsa-miR-3064-5p	0.744205	-1.11252	0.712543	0.398601		0.499345	-1.11252	0.41743	0.518222		++	0.532345
hsa-miR-3074-3p	-0.960696	-0.0429796	1.81453	0.177965		0.613312	-0.0429796	0.8942	0.344342		-+	0.232395
hsa-miR-30a-3p	-0.271931	7.92227	0.337118	0.561497		0.231331	7.92227	0.244043	0.621301		-+	0.716238
hsa-miR-30a-5p	1.07097	12.9331	6.39641	0.0114351		0.306166	12.9331	0.533596	0.465099		++	0.0331689
hsa-miR-30b-3p	-0.0337092	3.06532	0.00683972	0.934088		-0.110388	3.06532	0.0728279	0.787263		--	0.96141
hsa-miR-30b-5p	0.178323	11.6517	0.218164	0.640442		-0.273878	11.6517	0.514167	0.473341		+-	0.664965
hsa-miR-30c-1-3p	0.124181	3.66658	0.0842407	0.771631		-0.0206907	3.66658	0.00232706	0.961525		+-	0.9634
hsa-miR-30c-2-3p	-0.046828	5.70229	0.0107286	0.917503		0.166932	5.70229	0.136158	0.712131		-+	0.931457
hsa-miR-30c-5p	-0.324259	2.33372	0.433509	0.510272		-0.732121	2.33372	2.24302	0.134218		--	0.252111
hsa-miR-30d-3p	0.565917	5.24987	2.16442	0.141238		0.26868	5.24987	0.491172	0.483405		++	0.25154
hsa-miR-30d-5p	0.120283	13.2108	0.116634	0.732714		0.0186906	13.2108	0.00281708	0.957671		++	0.950276
hsa-miR-30e-3p	-0.0252516	9.03915	0.00322948	0.954682		0.153427	9.03915	0.119152	0.729957		-+	0.948551
hsa-miR-30e-5p	0.824046	11.9972	3.88923	0.0485966		-0.0684483	11.9972	0.0271933	0.86902		+-	0.175877
hsa-miR-31-3p	0.847381	-0.688782	1.01796	0.313005		0.605502	-0.688782	0.50367	0.477892		++	0.433775
hsa-miR-31-5p	-0.474249	3.89232	0.314814	0.574741		1.17246	3.89232	1.87519	0.170882		-+	0.326127
hsa-miR-3115	-1.26565	-1.84886	0.905186	0.341395		-1.32617	-1.84886	1.58954	0.207392		--	0.258278
hsa-miR-3116	0.0195873	-2.31325	0.00016838	0.989647		0	-2.31325	0	1		++	0.999946
hsa-miR-3117-3p	2.14934	0.991586	6.45866	0.0110413		0.273451	0.991586	0.108019	0.742411		++	0.0475762
hsa-miR-3124-3p	1.96603	-2.0724	1.40438	0.235992		-0.817411	-2.0724	0.591266	0.44193		+-	0.34005
hsa-miR-3124-5p	-0.192086	0.439702	0.0939128	0.759261		-0.154709	0.439702	0.0705527	0.790534		--	0.906608
hsa-miR-3126-3p	-1.93062	-2.25836	1.33269	0.248328		0.0541473	-2.25836	0.00122351	0.972097		-+	0.5845
hsa-miR-3126-5p	1.96603	-2.31905	1.40438	0.235992		-1.77677	-2.31905	1.34064	0.246921		+-	0.223916
hsa-miR-3127-3p	0.305139	-1.50874	0.0975477	0.754793		-1.02854	-1.50874	1.01582	0.313512		+-	0.577684
hsa-miR-3127-5p	0.765123	-1.41403	0.739077	0.389957		-0.11674	-1.41403	0.0208064	0.885308		+-	0.712399
hsa-miR-3128	1.18552	-1.46999	1.24297	0.264899		0.180633	-1.46999	0.0370805	0.847301		++	0.5598
hsa-miR-3129-3p	-0.697176	-1.10759	0.754287	0.385122		0.971311	-1.10759	1.16578	0.280269		-+	0.348229
hsa-miR-3129-5p	-0.0322201	-2.00784	0.00035427	0.984983		0.173636	-2.00784	0.0138721	0.906242		-+	0.994018
hsa-miR-3132	-1.94606	-2.31571	1.36721	0.242292		-1.77718	-2.31571	1.34092	0.246871		--	0.228284
hsa-miR-3135a	-1.29074	-2.06548	0.889235	0.345685		-0.670329	-2.06548	0.2355	0.627475		--	0.548405
hsa-miR-3135b	1.98622	-2.36823	1.34667	0.245862		0	-2.36823	0	1		++	0.590802
hsa-miR-3136-5p	-0.0179575	-1.80818	0.000152849	0.990136		0.434914	-1.80818	0.160714	0.6885		-+	0.942907
hsa-miR-3138	0.0196636	-2.10663	0.000169351	0.989617		-3.42053	-2.10663	5.35784	0.0206293		+-	0.0998601
hsa-miR-3139	0.0771334	-1.89588	0.00284328	0.957475		-2.16626	-1.89588	3.13386	0.076682		+-	0.265164
hsa-miR-3140-3p	-0.434384	-1.98408	0.106971	0.743619		3.33224	-1.98408	4.40527	0.0358281		-+	0.123228
hsa-miR-3140-5p	-1.94606	-2.31408	1.36721	0.242292		1.82422	-2.31408	1.4322	0.231405		-+	0.217609
hsa-miR-3143	-2.11241	-1.32971	4.41196	0.0356878		1.44683	-1.32971	2.82091	0.0930439		-+	0.0222729
hsa-miR-3144-3p	-0.101406	-1.40085	0.00772961	0.929942		0.834855	-1.40085	0.577919	0.447129		-+	0.780689
hsa-miR-3145-3p	0.0482587	-1.60595	0.00146416	0.969477		0.723121	-1.60595	0.368874	0.543619		++	0.864589
hsa-miR-3145-5p	1.74314	-1.00096	4.77916	0.0288062		-0.584032	-1.00096	0.724002	0.394834		+-	0.0622875
hsa-miR-3148	-1.94606	-2.31408	1.36721	0.242292		1.82422	-2.31408	1.4322	0.231405		-+	0.217609
hsa-miR-3149	1.07412	-1.15259	1.70329	0.191858		1.47156	-1.15259	2.79567	0.0945195		++	0.090852
hsa-miR-3152-5p	0.902012	-1.80084	0.62478	0.429277		-2.15854	-1.80084	3.37194	0.0663155		+-	0.129784
hsa-miR-3154	1.27754	-1.90783	0.838786	0.359744		2.0949	-1.90783	2.64187	0.104081		++	0.160439
hsa-miR-3155b	-0.279841	-1.7091	0.0922132	0.761382		0.933955	-1.7091	0.750228	0.386404		-+	0.654154
hsa-miR-3157-3p	0.643687	-1.20634	0.546988	0.459551		-1.05335	-1.20634	1.8189	0.177445		+-	0.285945
hsa-miR-3157-5p	0.877575	-1.15397	0.95842	0.327585		-0.230748	-1.15397	0.0843104	0.771539		+-	0.600364
hsa-miR-3159	1.98635	-2.36823	1.34625	0.245936		0	-2.36823	0	1		++	0.590906
hsa-miR-3163	1.986	-2.36823	1.34739	0.245735		0	-2.36823	0	1		++	0.590624
hsa-miR-3164	0.940899	-1.96093	0.666506	0.414272		3.11926	-1.96093	4.11175	0.0425864		++	0.0888725
hsa-miR-3165	0	-2.37132	0	1		-1.77709	-2.37132	1.34086	0.246883		+-	0.592233
hsa-miR-3167	1.05041	-1.28884	1.6105	0.204422		0.68617	-1.28884	0.630546	0.427155		++	0.300221
hsa-miR-3173-3p	0	-2.36837	0	1		1.86166	-2.36837	1.40179	0.236424		++	0.577378
hsa-miR-3173-5p	-0.463817	-0.619757	0.450395	0.502148		-0.763116	-0.619757	1.35662	0.244124		--	0.379888
hsa-miR-3175	0	-2.31251	0	1		0.0576605	-2.31251	0.00134044	0.970794		++	0.999569
hsa-miR-3176	-0.2029	-1.40691	0.0583069	0.809192		-1.38213	-1.40691	2.34119	0.125993		--	0.334735
hsa-miR-3177-3p	-0.178547	-1.1614	0.0511358	0.821098		0.790393	-1.1614	0.962591	0.326535		-+	0.621048
hsa-miR-3177-5p	1.98898	-2.31039	1.33722	0.247525		-1.81002	-2.31039	1.28421	0.257119		+-	0.238946
hsa-miR-3178	0	-2.37001	0	1		-1.77718	-2.37001	1.34092	0.246871		+-	0.592217
hsa-miR-3181	0	-2.36837	0	1		1.86519	-2.36837	1.39834	0.237001		++	0.57821
hsa-miR-3183	-0.730411	-2.14882	0.229988	0.631533		2.69784	-2.14882	2.67472	0.101953		-+	0.24099
hsa-miR-3187-3p	3.65892	-2.14801	5.61332	0.0178245		-1.77718	-2.14801	1.34092	0.246871		+-	0.028277
hsa-miR-3187-5p	-2.78803	-2.26011	2.12474	0.144938		-1.7047	-2.26011	1.105	0.293172		--	0.1767
hsa-miR-3188	0.266841	-1.45386	0.0931809	0.760172		-2.04916	-1.45386	4.76711	0.0290084		+-	0.106164
hsa-miR-3192-3p	0	-2.37516	0	1		-1.77677	-2.37516	1.34064	0.246921		+-	0.592286
hsa-miR-3192-5p	-1.29053	-2.0187	1.00733	0.315542		1.33134	-2.0187	1.13857	0.285954		-+	0.30727
hsa-miR-3193	-0.0489075	-1.69271	0.00121862	0.972152		-0.28846	-1.69271	0.0748156	0.78445		--	0.969282
hsa-miR-3194-3p	0.363867	-0.536865	0.237762	0.625827		-1.96349	-0.536865	5.97969	0.0144716		+-	0.0516617
hsa-miR-3194-5p	0	-2.37653	0	1		1.82354	-2.37653	1.43172	0.231484		++	0.570202
hsa-miR-3199	-1.34064	-0.927842	2.65538	0.1032		1.13165	-0.927842	2.4326	0.118836		-+	0.0662384
hsa-miR-32-3p	-0.408765	2.11705	0.883519	0.34724		0.209765	2.11705	0.251612	0.615942		-+	0.543755
hsa-miR-32-5p	0.113202	6.2761	0.0907864	0.76318		-0.00466867	6.2761	0.000154822	0.990072		+-	0.967353
hsa-miR-3200-3p	-0.0349423	2.79333	0.00858087	0.926195		-0.109984	2.79333	0.0840149	0.771929		--	0.954848
hsa-miR-3200-5p	-0.0540797	-1.256	0.00532199	0.941844		0.34551	-1.256	0.124239	0.724482		-+	0.943152
hsa-miR-3202	1.96603	-2.37183	1.40438	0.235992		0	-2.37183	0	1		++	0.576755
hsa-miR-320a	-0.231949	8.40095	0.41673	0.518573		-0.0888548	8.40095	0.0612216	0.804575		--	0.781939
hsa-miR-320b	-0.00368774	-1.38108	6.7215e-06	0.997931		0.372553	-1.38108	0.149643	0.698876		-+	0.948751
hsa-miR-320c	0.556203	-1.65617	0.363804	0.546401		-0.352776	-1.65617	0.113949	0.735693		+-	0.768329
hsa-miR-320d	-0.302448	-1.37432	0.149256	0.699248		-0.335435	-1.37432	0.0989478	0.753096		--	0.864316
hsa-miR-320e	0	-2.31251	0	1		0.0583585	-2.31251	0.00136095	0.970572		++	0.999563
hsa-miR-323a-3p	-1.17235	1.8202	6.40502	0.0113798		-0.440954	1.8202	0.972429	0.324075		--	0.0243501
hsa-miR-323a-5p	-2.74568	-2.26432	2.73373	0.0982496		-1.77677	-2.26432	1.34064	0.246921		--	0.114481
hsa-miR-323b-3p	-0.542314	0.0869396	0.512225	0.474177		0.0386305	0.0869396	0.00376379	0.951081		-+	0.810111
hsa-miR-324-3p	-0.430845	1.86385	0.829666	0.362369		-0.315159	1.86385	0.437534	0.508315		--	0.495814
hsa-miR-324-5p	0.100757	3.84063	0.0608028	0.805231		-0.243861	3.84063	0.35553	0.550999		+-	0.804239
hsa-miR-326	-0.157793	2.33115	0.104734	0.746222		-0.298363	2.33115	0.390623	0.531972		--	0.763728
hsa-miR-328-3p	-0.570278	6.2521	1.76683	0.183774		-0.367425	6.2521	0.736904	0.390654		--	0.260892
hsa-miR-328-5p	1.96631	-2.3173	1.40457	0.23596		1.82354	-2.3173	1.43172	0.231484		++	0.213423
hsa-miR-330-3p	0.282487	3.44455	0.475794	0.490334		0.21171	3.44455	0.270176	0.603214		++	0.656076
hsa-miR-330-5p	-0.430793	1.76863	0.990726	0.319565		0.221557	1.76863	0.265109	0.606632		-+	0.511907
hsa-miR-331-3p	-0.438168	4.94878	1.00521	0.316054		-0.614195	4.94878	1.97639	0.159772		--	0.201271
hsa-miR-331-5p	-0.307346	2.64371	0.496305	0.481128		-0.022179	2.64371	0.00256963	0.959571		--	0.818502
hsa-miR-335-3p	0.00552783	5.83225	0.000119783	0.991268		0.499886	5.83225	0.979057	0.322432		++	0.684181
hsa-miR-335-5p	0.0207516	5.9628	0.00181851	0.965985		0.965823	5.9628	3.88181	0.048812		++	0.191171
hsa-miR-337-3p	-0.281533	1.82399	0.393845	0.530285		0.00579747	1.82399	0.000183384	0.989195		-+	0.863001
hsa-miR-337-5p	0.551952	0.359034	0.795716	0.372377		0.47664	0.359034	0.731636	0.392353		++	0.427125
hsa-miR-339-3p	-0.13121	4.59594	0.124333	0.724381		-0.0906619	4.59594	0.0596976	0.806975		--	0.898406
hsa-miR-339-5p	0.0620399	4.18847	0.00893067	0.92471		-0.129169	4.18847	0.0390206	0.843408		+-	0.973777
hsa-miR-33a-3p	1.64699	2.9032	8.62914	0.00330827		0.381924	2.9032	0.490606	0.483657		++	0.0119009
hsa-miR-33a-5p	0.543674	1.19534	1.16066	0.281329		-0.222209	1.19534	0.202366	0.652818		+-	0.494897
hsa-miR-33b-3p	-2.79983	-1.5914	6.34534	0.011769		-1.59523	-1.5914	2.4282	0.119169		--	0.0106163
hsa-miR-33b-5p	0.726008	-2.2047	0.201311	0.653664		1.88991	-2.2047	1.34033	0.246976		++	0.455844
hsa-miR-340-3p	0.0421957	4.57752	0.0122138	0.912		0.089603	4.57752	0.0560884	0.812789		++	0.963197
hsa-miR-340-5p	0.664727	9.2203	2.7188	0.0991725		0.296349	9.2203	0.544242	0.46068		++	0.186674
hsa-miR-342-3p	-0.311854	7.3311	0.757372	0.384152		-0.572048	7.3311	2.53912	0.111057		--	0.177239
hsa-miR-342-5p	-1.27056	1.74238	6.53979	0.0105488		0.509721	1.74238	1.10443	0.293295		-+	0.0209715
hsa-miR-345-3p	-1.30033	-2.05842	0.67737	0.410494		-3.01236	-2.05842	3.10844	0.0778877		--	0.14205
hsa-miR-345-5p	-0.608036	4.84481	1.7461	0.186368		-0.348263	4.84481	0.575979	0.447893		--	0.290755
hsa-miR-346	-1.00449	-0.532988	1.24721	0.264086		-0.527815	-0.532988	0.303577	0.581649		--	0.441364
hsa-miR-34a-3p	1.2547	0.166043	4.0093	0.04525		0.176943	0.166043	0.0978349	0.754444		++	0.149436
hsa-miR-34a-5p	0.91635	6.91754	4.40774	0.0357763		1.10166	6.91754	6.3395	0.0118078		++	0.00370458
hsa-miR-34b-3p	-0.90709	-0.684953	0.799992	0.371096		0.0667573	-0.684953	0.012367	0.911452		-+	0.704888
hsa-miR-34b-5p	-1.04825	-1.50055	0.800583	0.370919		-0.0678471	-1.50055	0.00342147	0.953356		--	0.721217
hsa-miR-34c-3p	-0.841983	-0.803377	1.01222	0.314373		-0.285852	-0.803377	0.171554	0.678734		--	0.542977
hsa-miR-34c-5p	0.0797507	3.35395	0.0285144	0.865905		-0.109587	3.35395	0.0563304	0.812393		+-	0.950896
hsa-miR-3605-3p	-0.547383	1.79946	1.23276	0.26687		-0.0899857	1.79946	0.0356744	0.850189		--	0.563434
hsa-miR-3605-5p	-0.000470733	-0.504734	2.26481e-06	0.998799		0.72815	-0.504734	1.14763	0.284047		-+	0.641123
hsa-miR-3606-5p	2.76859	-2.15891	2.80802	0.0937942		-3.04984	-2.15891	4.01986	0.0449675		+-	0.027282
hsa-miR-3607-3p	0.493215	5.22178	1.16314	0.280816		0.212856	5.22178	0.215555	0.642448		++	0.489365
hsa-miR-3607-5p	0.0942439	0.478963	0.0224421	0.880917		-0.396109	0.478963	0.362366	0.547195		+-	0.833793
hsa-miR-3609	-1.16208	1.77999	2.77069	0.0960049		-0.131912	1.77999	0.037575	0.846299		--	0.285203
hsa-miR-361-3p	0.339822	8.18846	0.858848	0.354061		0.0514949	8.18846	0.0197774	0.888161		++	0.678262
hsa-miR-361-5p	-0.380728	6.38978	1.01965	0.312603		-0.0557766	6.38978	0.0220028	0.88208		--	0.630976
hsa-miR-3611	0.595731	-1.34001	0.572692	0.449191		0.0355299	-1.34001	0.00192577	0.964997		++	0.79582
hsa-miR-3612	-1.71837	-2.14357	1.39291	0.237914		0	-2.14357	0	1		-+	0.579521
hsa-miR-3613-3p	-0.673519	-0.627519	0.961433	0.326826		-0.104484	-0.627519	0.0270677	0.86932		--	0.64164
hsa-miR-3613-5p	-0.479748	4.11682	1.60494	0.205205		0.425344	4.11682	1.27789	0.258292		-+	0.208694
hsa-miR-3614-3p	0.583328	-1.40288	0.402201	0.525955		-0.119089	-1.40288	0.0233181	0.878633		+-	0.818845
hsa-miR-3614-5p	1.33009	-1.84965	1.06306	0.302518		0.0599661	-1.84965	0.00406991	0.949133		++	0.645416
hsa-miR-3615	-0.512535	2.80686	0.618379	0.43165		0.141508	2.80686	0.0477119	0.827094		-+	0.724733
hsa-miR-3616-5p	-0.0829904	-1.59746	0.00485332	0.94446		2.87439	-1.59746	5.92097	0.0149617		-+	0.0743192
hsa-miR-3617-3p	0	-2.36837	0	1		1.86544	-2.36837	1.39809	0.237043		++	0.578269
hsa-miR-3617-5p	0.548069	-1.929	0.13299	0.715352		1.56353	-1.929	1.0583	0.303603		++	0.548824
hsa-miR-3619-3p	-1.94606	-2.3736	1.36721	0.242292		0	-2.3736	0	1		-+	0.585768
hsa-miR-3619-5p	1.96603	-2.37183	1.40438	0.235992		0	-2.37183	0	1		++	0.576755
hsa-miR-362-3p	0.607085	0.836322	1.25023	0.263509		0.398537	0.836322	0.56065	0.453999		++	0.373652
hsa-miR-362-5p	0.401382	4.98137	1.25561	0.262484		0.438722	4.98137	1.50609	0.219736		++	0.222224
hsa-miR-3620-3p	0.603548	-0.62097	0.753262	0.385446		0.028142	-0.62097	0.00195287	0.964752		++	0.739717
hsa-miR-363-3p	-0.414303	6.88988	0.702987	0.401782		0.492771	6.88988	0.993519	0.318884		-+	0.391383
hsa-miR-363-5p	0.283892	-1.55196	0.0835238	0.772578		-0.135766	-1.55196	0.0227029	0.880232		+-	0.942269
hsa-miR-3651	0.249718	-1.58718	0.0788959	0.778799		-1.3606	-1.58718	1.70492	0.191645		+-	0.433149
hsa-miR-3652	-0.780004	-2.25082	0.321335	0.570806		0	-2.25082	0	1		-+	0.890861
hsa-miR-3653-3p	0.0617233	3.20827	0.0219262	0.882284		-0.0266098	3.20827	0.00402342	0.949424		+-	0.986046
hsa-miR-3653-5p	0.102429	2.1222	0.063919	0.800406		0.00287389	2.1222	4.96442e-05	0.994378		++	0.977591
hsa-miR-3654	0.0277569	-2.10936	0.000271878	0.986845		-1.21283	-2.10936	0.823674	0.364108		+-	0.727097
hsa-miR-3655	0	-2.36837	0	1		1.86348	-2.36837	1.40002	0.23672		++	0.577804
hsa-miR-3656	-2.0627	-2.36631	1.26736	0.260263		0	-2.36631	0	1		-+	0.610594
hsa-miR-3659	0	-2.37653	0	1		1.82354	-2.37653	1.43172	0.231484		++	0.570202
hsa-miR-365a-3p	-1.94606	-2.27136	1.36721	0.242292		0.0467697	-2.27136	0.00103476	0.974338		-+	0.576873
hsa-miR-365a-5p	1.86732	3.1578	7.04455	0.00795067		0.689852	3.1578	1.01886	0.312789		++	0.0174
hsa-miR-365b-3p	-1.949	-2.3693	1.35879	0.243747		0	-2.3693	0	1		-+	0.587827
hsa-miR-365b-5p	-0.313309	0.0226304	0.303749	0.581541		-0.421373	0.0226304	0.491872	0.483093		--	0.637624
hsa-miR-3660	0	-2.37653	0	1		1.82354	-2.37653	1.43172	0.231484		++	0.570202
hsa-miR-3661	-0.0138036	-2.19775	1.45823e-05	0.996953		0.0734732	-2.19775	0.00182924	0.965885		-+	0.999305
hsa-miR-3664-3p	0	-2.37132	0	1		-1.77709	-2.37132	1.34086	0.246883		+-	0.592233
hsa-miR-3667-3p	3.28106	-2.01776	4.21043	0.0401761		-0.445722	-2.01776	0.158073	0.690937		+-	0.127253
hsa-miR-3667-5p	1.96178	-2.31301	1.39095	0.238244		1.83063	-2.31301	1.42586	0.232441		++	0.215617
hsa-miR-367-3p	0.668691	-1.61002	0.649151	0.420417		-1.57651	-1.61002	1.65238	0.198636		+-	0.290847
hsa-miR-3672	0	-2.37132	0	1		-1.77709	-2.37132	1.34086	0.246883		+-	0.592233
hsa-miR-3677-5p	-1.88949	-2.21462	1.22993	0.267421		-0.585807	-2.21462	0.155369	0.693457		--	0.497919
hsa-miR-3678-3p	-2.58264	-2.31926	1.83091	0.17602		0	-2.31926	0	1		-+	0.481795
hsa-miR-3678-5p	1.96603	-2.37183	1.40438	0.235992		0	-2.37183	0	1		++	0.576755
hsa-miR-3679-3p	-0.645774	-2.11954	0.170142	0.679986		0.678411	-2.11954	0.202362	0.652821		-+	0.804423
hsa-miR-3679-5p	2.81604	-2.09249	2.48549	0.1149		3.63403	-2.09249	4.72171	0.0297841		++	0.0228517
hsa-miR-3681-3p	1.96631	-2.3173	1.40457	0.23596		1.82354	-2.3173	1.43172	0.231484		++	0.213423
hsa-miR-3681-5p	2.76863	-2.20907	2.80807	0.0937909		-2.54935	-2.20907	2.6806	0.101578		+-	0.0538624
hsa-miR-3682-3p	-1.94606	-2.3736	1.36721	0.242292		0	-2.3736	0	1		-+	0.585768
hsa-miR-3684	-0.502698	-1.49657	0.259331	0.61058		-0.400068	-1.49657	0.186372	0.665953		--	0.772526
hsa-miR-3685	1.9779	-2.25425	1.35384	0.244608		0.0559754	-2.25425	0.00121597	0.972183		++	0.579364
hsa-miR-3689f	-1.94606	-2.3736	1.36721	0.242292		0	-2.3736	0	1		-+	0.585768
hsa-miR-369-3p	-0.336087	3.5638	0.753039	0.385516		0.151549	3.5638	0.156431	0.692464		-+	0.619517
hsa-miR-369-5p	-0.675768	1.8465	2.09532	0.147751		0.331757	1.8465	0.534869	0.464567		-+	0.252519
hsa-miR-3691-5p	0.895199	-1.78024	0.599074	0.438931		0.0428208	-1.78024	0.00186856	0.965521		++	0.787627
hsa-miR-3692-3p	1.90883	-2.22339	1.18482	0.276377		2.89378	-2.22339	2.73913	0.0979181		++	0.124747
hsa-miR-3692-5p	1.96603	-2.37183	1.40438	0.235992		0	-2.37183	0	1		++	0.576755
hsa-miR-370-3p	-0.414503	4.04206	0.928372	0.335286		0.499233	4.04206	1.34888	0.245474		-+	0.287845
hsa-miR-370-5p	-0.618364	-0.930511	0.639403	0.423927		0.00029188	-0.930511	5.003e-06	0.998215		-+	0.787089
hsa-miR-372-3p	0.180197	3.83397	0.0679496	0.794346		-1.13831	3.83397	2.68786	0.101115		+-	0.282867
hsa-miR-372-5p	-0.77929	-1.92603	0.316827	0.573521		-1.11544	-1.92603	1.16571	0.280284		--	0.454583
hsa-miR-373-3p	-0.587267	-0.447068	0.505137	0.477252		-2.05401	-0.447068	8.8884	0.00286988		--	0.0104001
hsa-miR-373-5p	0	-2.37001	0	1		-1.77718	-2.37001	1.34092	0.246871		+-	0.592217
hsa-miR-374a-3p	1.20809	7.21882	5.19117	0.0227019		0.73687	7.21882	1.96659	0.16081		++	0.0241415
hsa-miR-374a-5p	1.09099	8.86375	3.71908	0.053794		0.750807	8.86375	1.78327	0.181748		++	0.0550221
hsa-miR-375	4.15535	-1.18786	5.96733	0.0145734		0.334973	-1.18786	0.109414	0.740812		++	0.0596871
hsa-miR-376a-2-5p	-2.82102	-2.0761	2.48166	0.11518		0.479144	-2.0761	0.124361	0.724352		-+	0.290652
hsa-miR-376a-5p	0.485341	-0.137708	0.620805	0.430748		0.269332	-0.137708	0.201062	0.653865		++	0.638528
hsa-miR-376b-3p	1.48467	-1.08069	2.96511	0.0850789		1.29139	-1.08069	1.88584	0.169672		++	0.0756139
hsa-miR-376c-3p	0.028259	3.01841	0.00504895	0.943353		0.643911	3.01841	2.68057	0.10158		++	0.320558
hsa-miR-376c-5p	0.822184	-2.20212	0.358056	0.549588		-1.77718	-2.20212	1.34092	0.246871		+-	0.40669
hsa-miR-377-3p	-0.310535	2.14051	0.425354	0.514277		0.540742	2.14051	1.38703	0.238908		-+	0.380472
hsa-miR-377-5p	0.526095	-0.120514	0.880062	0.348185		0.636413	-0.120514	1.38058	0.240002		++	0.290984
hsa-miR-378a-3p	-0.287124	-1.18458	0.125073	0.723596		1.24703	-1.18458	2.31494	0.128136		-+	0.313221
hsa-miR-378a-5p	0.186095	6.57545	0.238178	0.625525		0.0418775	6.57545	0.0120876	0.912454		++	0.890836
hsa-miR-378b	-0.614985	-1.83016	0.316475	0.573734		-1.23964	-1.83016	0.841222	0.359048		--	0.531452
hsa-miR-378c	-0.446541	0.664667	0.624199	0.429491		0.180675	0.664667	0.102954	0.748313		-+	0.686204
hsa-miR-378d	0.069111	0.438335	0.00712221	0.932744		-0.152923	0.438335	0.035564	0.850419		+-	0.976974
hsa-miR-378f	0.518951	-1.79528	0.192114	0.661163		-0.614887	-1.79528	0.376367	0.539554		+-	0.724442
hsa-miR-378h	-1.95678	-2.15363	1.32798	0.249164		-1.20807	-2.15363	0.782728	0.376308		--	0.315698
hsa-miR-378i	-0.123332	0.591864	0.059558	0.807196		0.304683	0.591864	0.390865	0.531845		-+	0.792319
hsa-miR-379-3p	0.550216	0.468851	0.869082	0.35121		0.680315	0.468851	1.58026	0.208723		++	0.264861
hsa-miR-379-5p	0.364525	5.0623	0.776086	0.378341		0.697488	5.0623	2.84023	0.0919312		++	0.151601
hsa-miR-380-3p	1.12513	-1.25059	1.47479	0.224591		-0.582057	-1.25059	0.501078	0.479027		+-	0.347443
hsa-miR-380-5p	0.413828	-1.20114	0.232544	0.629644		1.10743	-1.20114	1.61673	0.203549		++	0.391468
hsa-miR-381-3p	-0.137516	6.20721	0.108822	0.741489		0.313048	6.20721	0.564112	0.452608		-+	0.702024
hsa-miR-381-5p	0.0325437	-1.84012	0.000777652	0.977753		2.01714	-1.84012	2.73071	0.0984357		++	0.321543
hsa-miR-382-3p	0.474293	3.0237	1.16662	0.280098		0.556662	3.0237	1.64706	0.19936		++	0.216954
hsa-miR-382-5p	-0.381733	2.6375	0.705859	0.400822		0.628158	2.6375	1.94632	0.162983		-+	0.243563
hsa-miR-383-5p	-0.408846	-1.49799	0.0800733	0.777198		-1.53031	-1.49799	1.29085	0.255892		--	0.52008
hsa-miR-3909	-0.642366	2.4612	2.04448	0.15276		-0.336892	2.4612	0.581998	0.44553		--	0.250959
hsa-miR-3912-3p	0.0307885	2.50142	0.00502523	0.943486		0.0606886	2.50142	0.0200799	0.887314		++	0.985958
hsa-miR-3912-5p	-2.75404	-2.05827	2.71577	0.099361		-0.450268	-2.05827	0.154987	0.693815		--	0.253316
hsa-miR-3914	0	-2.13768	0	1		3.70744	-2.13768	3.70966	0.0540984		++	0.211901
hsa-miR-3915	-1.94606	-2.07403	1.36721	0.242292		-1.89182	-2.07403	2.72611	0.0987192		--	0.11321
hsa-miR-3916	1.96603	-2.37183	1.40438	0.235992		0	-2.37183	0	1		++	0.576755
hsa-miR-3917	0.516966	-2.05406	0.127624	0.720908		0.0177451	-2.05406	0.000227971	0.987953		++	0.953926
hsa-miR-3918	-1.21084	-2.07518	0.667508	0.413922		-3.00516	-2.07518	3.30998	0.0688604		--	0.129909
hsa-miR-3919	-2.0629	-2.36631	1.26709	0.260314		0	-2.36631	0	1		-+	0.610662
hsa-miR-3920	0.0192733	-2.31015	0.000144383	0.990413		0	-2.31015	0	1		++	0.999954
hsa-miR-3921	1.96911	-2.36871	1.39339	0.237834		0	-2.36871	0	1		++	0.579407
hsa-miR-3922-3p	-1.2908	-2.21082	1.00771	0.315453		0	-2.21082	0	1		-+	0.679405
hsa-miR-3922-5p	1.96635	-2.31548	1.4046	0.235956		-1.77677	-2.31548	1.34064	0.246921		+-	0.22389
hsa-miR-3923	1.96631	-2.31596	1.40457	0.23596		-1.77677	-2.31596	1.34064	0.246921		+-	0.223894
hsa-miR-3925-3p	0	-2.32502	0	1		2.41141	-2.32502	1.91567	0.166335		++	0.464698
hsa-miR-3926	-0.50598	-1.5203	0.256709	0.61239		1.37201	-1.5203	1.9061	0.167397		-+	0.336011
hsa-miR-3927-5p	-1.94606	-2.3736	1.36721	0.242292		0	-2.3736	0	1		-+	0.585768
hsa-miR-3928-3p	-0.513336	-0.994843	0.441705	0.506301		0.0539093	-0.994843	0.00502343	0.943496		-+	0.830606
hsa-miR-3934-5p	0.140562	-1.00871	0.0319857	0.858059		1.44236	-1.00871	2.98595	0.08399		++	0.261618
hsa-miR-3935	1.97006	-2.36871	1.38946	0.238496		0	-2.36871	0	1		++	0.580356
hsa-miR-3936	1.97967	-2.30992	1.3449	0.246172		1.86231	-2.30992	1.38771	0.238792		++	0.225371
hsa-miR-3937	-2.06317	-2.36631	1.26671	0.260384		0	-2.36631	0	1		-+	0.610756
hsa-miR-3938	1.33899	-1.97123	1.07034	0.30087		1.7001	-1.97123	2.01443	0.15581		++	0.190336
hsa-miR-3939	-2.74592	-2.25633	2.73406	0.0982295		-1.77718	-2.25633	1.34092	0.246871		--	0.114444
hsa-miR-3940-3p	0.454555	-0.683355	0.24734	0.618954		-0.0978943	-0.683355	0.0136006	0.90716		+-	0.885561
hsa-miR-3941	0.801427	-1.97048	0.278574	0.597638		-0.06626	-1.97048	0.00199599	0.964365		+-	0.893937
hsa-miR-3942-3p	0	-2.31216	0	1		-2.68961	-2.31216	1.71191	0.190737		+-	0.506762
hsa-miR-3942-5p	1.96631	-2.16083	1.40457	0.23596		-3.42053	-2.16083	5.35784	0.0206293		+-	0.0307888
hsa-miR-3943	0	-2.31696	0	1		2.60421	-2.31696	2.863	0.0906385		++	0.30825
hsa-miR-3944-3p	0.0238872	-2.20643	0.000220634	0.988149		0.0520374	-2.20643	0.00116907	0.972724		++	0.999237
hsa-miR-3944-5p	-1.95909	-2.31051	1.31722	0.251092		1.85863	-2.31051	1.39288	0.237919		-+	0.228072
hsa-miR-409-3p	-0.291838	3.72189	0.564433	0.45248		0.225203	3.72189	0.338657	0.560605		-+	0.601624
hsa-miR-409-5p	-0.160818	2.70157	0.117721	0.73152		0.684271	2.70157	2.17688	0.140098		-+	0.335949
hsa-miR-410-3p	-0.185084	1.72627	0.161379	0.68789		0.354619	1.72627	0.623315	0.429818		-+	0.655944
hsa-miR-410-5p	-2.76305	-2.10586	2.69222	0.100839		1.34621	-2.10586	1.08846	0.296814		-+	0.134953
hsa-miR-411-3p	-0.415918	0.354281	0.349206	0.554563		0.0012738	0.354281	5.63488e-06	0.998106		-+	0.880899
hsa-miR-411-5p	0.408708	5.74186	0.917905	0.338026		0.569757	5.74186	1.78735	0.18125		++	0.232356
hsa-miR-412-3p	0	-2.30958	0	1		2.60484	-2.30958	2.86389	0.0905882		++	0.30813
hsa-miR-412-5p	-0.200986	-0.870858	0.0600698	0.806386		0.02487	-0.870858	0.00136898	0.970485		-+	0.974438
hsa-miR-421	-0.0423411	4.89793	0.013857	0.906293		0.211861	4.89793	0.350479	0.553842		-+	0.847917
hsa-miR-422a	0	-2.31052	0	1		0.0696278	-2.31052	0.00163666	0.96773		++	0.999474
hsa-miR-424-3p	-0.0908526	3.37355	0.0405889	0.840334		-0.217743	3.37355	0.235501	0.627475		--	0.864757
hsa-miR-424-5p	0.889501	5.06329	4.34696	0.037075		0.12724	5.06329	0.0904328	0.763628		++	0.129228
hsa-miR-425-3p	-0.059567	5.26787	0.028729	0.865406		0.359244	5.26787	1.04312	0.307096		-+	0.617938
hsa-miR-425-5p	0.298359	6.00405	0.454365	0.500269		0.738913	6.00405	2.77011	0.0960397		++	0.193893
hsa-miR-4254	1.96975	-2.36871	1.39078	0.238274		0	-2.36871	0	1		++	0.580038
hsa-miR-4273	1.98549	-2.36823	1.3491	0.245436		0	-2.36823	0	1		++	0.590205
hsa-miR-4286	0.532298	-1.49647	0.316639	0.573635		0.155323	-1.49647	0.0193133	0.889472		++	0.853562
hsa-miR-429	-0.629178	1.1159	0.430561	0.511714		1.22883	1.1159	1.59798	0.206189		-+	0.342796
hsa-miR-431-3p	-1.12506	-0.94683	2.00784	0.156488		0.0494896	-0.94683	0.00391104	0.950134		-+	0.432066
hsa-miR-431-5p	0.282512	-1.36863	0.0732263	0.786696		-0.00439622	-1.36863	9.38035e-06	0.997556		+-	0.974971
hsa-miR-432-3p	-1.94606	-2.3208	1.36721	0.242292		-1.77677	-2.3208	1.34064	0.246921		--	0.228317
hsa-miR-432-5p	-0.698078	1.50843	2.20079	0.13794		0.317709	1.50843	0.478783	0.488974		-+	0.249317
hsa-miR-4326	0.376933	1.98491	0.682802	0.408624		0.218847	1.98491	0.230579	0.631095		++	0.607375
hsa-miR-433-3p	-0.884674	1.61414	3.08632	0.0789533		0.112376	1.61414	0.0560365	0.812874		-+	0.24042
hsa-miR-433-5p	-3.25746	-2.02538	4.10005	0.042882		0.558392	-2.02538	0.249025	0.617762		-+	0.122678
hsa-miR-4422	1.96635	-2.31683	1.4046	0.235956		1.82354	-2.31683	1.43172	0.231484		++	0.21342
hsa-miR-4423-3p	1.44647	-0.254203	3.91624	0.0478217		1.9943	-0.254203	6.12795	0.0133061		++	0.00531951
hsa-miR-4423-5p	0.0488995	-0.883724	0.00357891	0.952296		0.924398	-0.883724	1.01585	0.313505		++	0.659442
hsa-miR-4424	0.898307	-1.97077	0.329181	0.566142		-0.875031	-1.97077	0.43767	0.508249		+-	0.646179
hsa-miR-4425	-1.94606	-2.3736	1.36721	0.242292		0	-2.3736	0	1		-+	0.585768
hsa-miR-4427	0	-2.25681	0	1		-0.725593	-2.25681	0.295385	0.58679		+-	0.899601
hsa-miR-4428	0.267777	-1.70742	0.0642056	0.799968		1.02545	-1.70742	0.722864	0.395206		++	0.680212
hsa-miR-4429	3.28308	-1.97233	4.06672	0.0437362		-0.822159	-1.97233	0.54308	0.461159		+-	0.0989023
hsa-miR-4431	-0.191067	-1.88635	0.0137267	0.906732		-1.55513	-1.88635	0.923947	0.336441		--	0.667244
hsa-miR-4432	0	-2.31854	0	1		-2.54935	-2.31854	2.6806	0.101578		+-	0.333879
hsa-miR-4442	1.96603	-2.37183	1.40438	0.235992		0	-2.37183	0	1		++	0.576755
hsa-miR-4446-3p	-0.488442	-2.06088	0.182726	0.669041		2.60416	-2.06088	2.86292	0.0906426		-+	0.230612
hsa-miR-4449	-3.91336	-1.89092	6.19289	0.0128265		-0.762807	-1.89092	0.450778	0.501966		--	0.0389234
hsa-miR-4460	0	-2.37516	0	1		-1.77677	-2.37516	1.34064	0.246921		+-	0.592286
hsa-miR-4461	0	-2.37001	0	1		-1.77718	-2.37001	1.34092	0.246871		+-	0.592217
hsa-miR-4467	-0.391132	-1.49127	0.197357	0.656862		-1.70866	-1.49127	2.87959	0.0897087		--	0.225774
hsa-miR-4470	2.41187	-1.46416	3.67141	0.0553535		0.169596	-1.46416	0.0336739	0.854402		++	0.191606
hsa-miR-4473	2.16411	-0.20155	4.01154	0.0451898		1.30205	-0.20155	1.74178	0.186914		++	0.0487706
hsa-miR-4474-3p	2.76481	-1.94504	2.638	0.104335		1.35368	-1.94504	1.4541	0.227871		++	0.112672
hsa-miR-4479	0	-2.31854	0	1		-2.54935	-2.31854	2.6806	0.101578		+-	0.333879
hsa-miR-448	-3.1991	-2.15535	3.41654	0.0645463		2.67857	-2.15535	2.66149	0.102804		-+	0.0399154
hsa-miR-4480	-2.79307	-2.31074	1.87205	0.171241		0	-2.31074	0	1		-+	0.473427
hsa-miR-4482-3p	0	-2.26151	0	1		-3.06658	-2.26151	3.6508	0.0560422		+-	0.217536
hsa-miR-4484	0	-2.37516	0	1		-1.77677	-2.37516	1.34064	0.246921		+-	0.592286
hsa-miR-4485-3p	-1.25655	-1.37127	1.46172	0.226657		-1.72683	-1.37127	3.06077	0.0802039		--	0.0910304
hsa-miR-4490	0	-2.37001	0	1		-1.77718	-2.37001	1.34092	0.246871		+-	0.592217
hsa-miR-4498	0	-2.20723	0	1		1.32588	-2.20723	0.939519	0.332402		++	0.698513
hsa-miR-449a	-0.824833	-1.74019	0.297895	0.585205		0.136497	-1.74019	0.016621	0.897419		-+	0.863399
hsa-miR-449b-5p	1.98647	-2.36823	1.34584	0.246007		0	-2.36823	0	1		++	0.591006
hsa-miR-449c-5p	0.0514922	-1.9146	0.00118508	0.972538		-0.00773275	-1.9146	9.49691e-07	0.999222		+-	0.999598
hsa-miR-4501	0	-2.37132	0	1		-1.77709	-2.37132	1.34086	0.246883		+-	0.592233
hsa-miR-4503	-1.86066	-2.22509	1.14701	0.284175		2.89933	-2.22509	2.78902	0.0949124		-+	0.12442
hsa-miR-4504	1.47556	-2.10443	0.83229	0.361611		2.58653	-2.10443	2.35443	0.124927		++	0.185092
hsa-miR-4506	0.0483189	-2.06395	0.00117848	0.972615		3.07968	-2.06395	3.94773	0.0469345		++	0.186558
hsa-miR-450a-1-3p	-0.288963	-0.627491	0.151379	0.697221		-1.00659	-0.627491	1.72262	0.189356		--	0.399341
hsa-miR-450a-2-3p	-0.312759	-0.0171701	0.264508	0.60704		-0.913295	-0.0171701	2.04565	0.152642		--	0.313081
hsa-miR-450a-5p	0.0260779	-1.2415	0.000831972	0.976989		-0.789999	-1.2415	0.724025	0.394827		+-	0.753194
hsa-miR-450b-3p	0.0202505	-2.31441	0.00017692	0.989388		0	-2.31441	0	1		++	0.999943
hsa-miR-450b-5p	0.40946	5.40682	1.10944	0.292205		-0.157282	5.40682	0.163235	0.686195		+-	0.522707
hsa-miR-4510	0.250552	0.420599	0.204841	0.650842		-0.111513	0.420599	0.0410471	0.839447		+-	0.876614
hsa-miR-4511	0.0768914	-2.21756	0.00155472	0.968548		2.51126	-2.21756	2.45854	0.116888		++	0.359842
hsa-miR-4512	-2.74568	-2.315	2.73373	0.0982496		0	-2.315	0	1		-+	0.326213
hsa-miR-4517	0	-2.26913	0	1		-0.725812	-2.26913	0.295526	0.586701		+-	0.899553
hsa-miR-4519	0	-2.37516	0	1		-1.77677	-2.37516	1.34064	0.246921		+-	0.592286
hsa-miR-451a	-1.21182	13.3524	2.76915	0.096097		1.51676	13.3524	4.27194	0.0387466		-+	0.024549
hsa-miR-451b	-1.65584	-0.314907	3.36374	0.0666466		0.965335	-0.314907	1.25099	0.263364		-+	0.0885088
hsa-miR-452-3p	0.920464	3.72397	2.42598	0.119339		0.724485	3.72397	1.53726	0.215026		++	0.119652
hsa-miR-452-5p	0.773283	6.12439	2.84122	0.0918742		0.606846	6.12439	1.76238	0.184328		++	0.086002
hsa-miR-4521	-0.96917	5.05301	1.24346	0.264805		0.0482115	5.05301	0.00313341	0.95536		-+	0.600693
hsa-miR-4522	0	-2.36837	0	1		1.86143	-2.36837	1.40201	0.236387		++	0.577324
hsa-miR-4523	-1.95014	-2.31274	1.3547	0.244459		-1.78056	-2.31274	1.32809	0.249146		--	0.231346
hsa-miR-4525	0	-2.36837	0	1		1.86185	-2.36837	1.4016	0.236455		++	0.577423
hsa-miR-4527	0	-2.37001	0	1		-1.77718	-2.37001	1.34092	0.246871		+-	0.592217
hsa-miR-4529-3p	3.65861	-2.11117	5.61244	0.0178334		-2.54904	-2.11117	2.68017	0.101605		+-	0.0132515
hsa-miR-4529-5p	0.519912	-1.47823	0.309257	0.578136		0.0803635	-1.47823	0.006655	0.934982		++	0.873077
hsa-miR-454-3p	-0.255152	5.97985	0.521045	0.470396		0.123806	5.97985	0.123276	0.725508		-+	0.70817
hsa-miR-454-5p	0.0194136	1.11123	0.00105212	0.974124		0.564958	1.11123	0.902983	0.341983		++	0.699318
hsa-miR-455-3p	-0.110823	4.41285	0.0828247	0.773505		-0.18006	4.41285	0.219138	0.639697		--	0.842949
hsa-miR-455-5p	0.704962	6.98604	4.13988	0.0418843		-0.0764706	6.98604	0.0492453	0.824382		+-	0.150751
hsa-miR-4632-3p	-3.31841	-2.06169	3.89759	0.0483556		0.00030193	-2.06169	3.97758e-05	0.994968		-+	0.194095
hsa-miR-4632-5p	0	-2.36837	0	1		1.86479	-2.36837	1.39874	0.236935		++	0.578114
hsa-miR-4633-3p	3.62207	-1.84874	4.7477	0.0293375		0.752098	-1.84874	0.436095	0.509013		++	0.0777148
hsa-miR-4633-5p	-3.25507	-1.93992	3.98623	0.0458736		0.407854	-1.93992	0.1596	0.689525		-+	0.140872
hsa-miR-4635	-1.94644	-2.11772	1.36748	0.242246		0.558078	-2.11772	0.248783	0.617933		-+	0.433983
hsa-miR-4636	-0.979639	-0.763584	2.02662	0.154564		0.0550558	-0.763584	0.00752509	0.930872		-+	0.42283
hsa-miR-4637	-0.517965	-1.97059	0.144294	0.704049		-0.0393091	-1.97059	0.000386734	0.98431		--	0.947142
hsa-miR-4638-3p	-1.28788	-2.05634	0.990534	0.319612		0.834645	-2.05634	0.387921	0.533394		-+	0.472081
hsa-miR-4638-5p	-1.93575	-1.56737	3.23611	0.0720316		0.919078	-1.56737	0.767252	0.381069		-+	0.12614
hsa-miR-4639-3p	0	-2.36906	0	1		1.83499	-2.36906	1.42136	0.23318		++	0.572676
hsa-miR-4639-5p	2.0062	-1.92178	2.87949	0.0897145		3.47829	-1.92178	5.62741	0.0176818		++	0.0118122
hsa-miR-4640-3p	-2.74467	-2.05664	2.72273	0.098929		0.564348	-2.05664	0.250538	0.616696		-+	0.231635
hsa-miR-4640-5p	0	-2.37516	0	1		-1.77677	-2.37516	1.34064	0.246921		+-	0.592286
hsa-miR-4641	-2.74631	-2.25117	2.73459	0.0981968		1.82417	-2.25117	1.43217	0.231411		-+	0.108719
hsa-miR-4642	0.02029	-2.31394	0.000177434	0.989372		0	-2.31394	0	1		++	0.999943
hsa-miR-4645-3p	0.27126	0.141762	0.21732	0.641089		-0.338019	0.141762	0.319152	0.572118		+-	0.734656
hsa-miR-4645-5p	1.99254	-2.20781	1.26697	0.260335		-0.911922	-2.20781	0.289711	0.590406		+-	0.441549
hsa-miR-4646-3p	1.61712	-1.52808	2.46407	0.116477		0.352243	-1.52808	0.11228	0.737563		++	0.296769
hsa-miR-4646-5p	0	-2.37516	0	1		-1.77677	-2.37516	1.34064	0.246921		+-	0.592286
hsa-miR-4647	1.97732	-2.25813	1.37465	0.241014		0.0911712	-2.25813	0.00276417	0.95807		++	0.569359
hsa-miR-4649-3p	0	-2.37516	0	1		-1.77677	-2.37516	1.34064	0.246921		+-	0.592286
hsa-miR-4651	0	-2.37132	0	1		-1.77709	-2.37132	1.34086	0.246883		+-	0.592233
hsa-miR-4654	0	-2.31052	0	1		0.0698861	-2.31052	0.00164359	0.967662		++	0.999471
hsa-miR-4655-5p	-1.94606	-2.317	1.36721	0.242292		-1.77709	-2.317	1.34086	0.246883		--	0.228292
hsa-miR-4656	-2.06363	-2.36631	1.26609	0.260501		0	-2.36631	0	1		-+	0.610914
hsa-miR-4657	1.96603	-2.37183	1.40438	0.235992		0	-2.37183	0	1		++	0.576755
hsa-miR-4660	-1.94606	-2.3736	1.36721	0.242292		0	-2.3736	0	1		-+	0.585768
hsa-miR-4661-3p	0	-2.37516	0	1		-1.77677	-2.37516	1.34064	0.246921		+-	0.592286
hsa-miR-4661-5p	0.423602	-1.83813	0.118102	0.731102		-1.55541	-1.83813	1.27001	0.259764		+-	0.505396
hsa-miR-4662a-3p	-3.36797	-1.87777	3.63932	0.0564301		-0.583343	-1.87777	0.222273	0.637314		--	0.155552
hsa-miR-4663	0	-2.37001	0	1		-1.77718	-2.37001	1.34092	0.246871		+-	0.592217
hsa-miR-4665-5p	-2.74592	-2.26269	2.73406	0.0982295		1.82354	-2.26269	1.43172	0.231484		-+	0.108774
hsa-miR-4666a-5p	0	-2.32502	0	1		2.41209	-2.32502	1.91986	0.165872		++	0.463867
hsa-miR-4667-3p	0.775927	-2.06333	0.281532	0.595699		-1.16953	-2.06333	0.733746	0.391672		+-	0.572878
hsa-miR-4667-5p	0	-2.37001	0	1		-1.77718	-2.37001	1.34092	0.246871		+-	0.592217
hsa-miR-4668-3p	1.96631	-2.31596	1.40457	0.23596		-1.77677	-2.31596	1.34064	0.246921		+-	0.223894
hsa-miR-4668-5p	0.02029	-2.15019	0.000177434	0.989372		0.827659	-2.15019	0.386774	0.534		++	0.865419
hsa-miR-4669	0	-2.37001	0	1		-1.77718	-2.37001	1.34092	0.246871		+-	0.592217
hsa-miR-4671-5p	2.82803	-2.30956	1.88993	0.169209		0	-2.30956	0	1		++	0.46983
hsa-miR-4672	0.0215895	-2.1638	0.000194309	0.988878		-3.04849	-2.1638	4.00556	0.0453504		+-	0.184071
hsa-miR-4676-3p	0.405113	-1.89915	0.125706	0.722927		1.26674	-1.89915	0.89159	0.345047		++	0.595802
hsa-miR-4676-5p	0	-2.26757	0	1		3.10748	-2.26757	4.29238	0.0382834		++	0.163192
hsa-miR-4677-3p	0.198725	0.568867	0.111928	0.737959		-0.172643	0.568867	0.0833158	0.772853		+-	0.890596
hsa-miR-4677-5p	-0.838341	-1.91563	0.535992	0.464099		1.36853	-1.91563	1.09998	0.294271		-+	0.408471
hsa-miR-4678	0.983953	-1.98975	0.296942	0.585806		1.66256	-1.98975	1.01107	0.314647		++	0.496024
hsa-miR-4680-3p	0.000542705	-2.20849	1.21932e-05	0.997214		0.0303566	-2.20849	0.000558801	0.981141		++	0.999765
hsa-miR-4680-5p	1.9742	-2.16419	1.3714	0.241572		0.0858939	-2.16419	0.00395672	0.949844		++	0.567225
hsa-miR-4681	0	-2.37001	0	1		-1.77718	-2.37001	1.34092	0.246871		+-	0.592217
hsa-miR-4682	0.0470473	-2.20419	0.000672847	0.979306		0.0618589	-2.20419	0.00148822	0.969227		++	0.998686
hsa-miR-4683	0.0877493	-0.637329	0.0154826	0.900976		0.235056	-0.637329	0.124681	0.724012		++	0.931003
hsa-miR-4684-3p	0.963278	-1.99291	0.283096	0.594679		-0.0272291	-1.99291	0.00019236	0.988934		+-	0.900297
hsa-miR-4684-5p	0	-2.37516	0	1		-1.77677	-2.37516	1.34064	0.246921		+-	0.592286
hsa-miR-4685-3p	0.0390488	-1.78755	0.00117169	0.972694		-0.628813	-1.78755	0.401624	0.526252		+-	0.854669
hsa-miR-4685-5p	-2.06238	-2.36631	1.2678	0.26018		0	-2.36631	0	1		-+	0.610481
hsa-miR-4687-3p	0	-2.37001	0	1		-1.77718	-2.37001	1.34092	0.246871		+-	0.592217
hsa-miR-4687-5p	0	-2.31631	0	1		0.0474001	-2.31631	0.00105473	0.974092		++	0.999661
hsa-miR-4688	0	-2.37001	0	1		-1.77718	-2.37001	1.34092	0.246871		+-	0.592217
hsa-miR-4690-3p	-0.267268	-1.88252	0.0330763	0.855686		-1.03065	-1.88252	0.420833	0.516522		--	0.802853
hsa-miR-4690-5p	1.96603	-2.37183	1.40438	0.235992		0	-2.37183	0	1		++	0.576755
hsa-miR-4691-3p	0	-2.31725	0	1		-2.54945	-2.31725	2.68073	0.101569		+-	0.33386
hsa-miR-4691-5p	-2.06278	-2.36631	1.26726	0.260282		0	-2.36631	0	1		-+	0.610618
hsa-miR-4693-3p	1.96635	-2.31683	1.4046	0.235956		1.82354	-2.31683	1.43172	0.231484		++	0.21342
hsa-miR-4693-5p	0	-2.37653	0	1		1.82354	-2.37653	1.43172	0.231484		++	0.570202
hsa-miR-4695-3p	-1.94983	-2.3693	1.35583	0.244261		0	-2.3693	0	1		-+	0.588552
hsa-miR-4696	0.822145	-2.20888	0.358028	0.549604		1.82354	-2.20888	1.43172	0.231484		++	0.389536
hsa-miR-4697-3p	1.2154	-1.36001	1.70752	0.191307		0.0950485	-1.36001	0.0100679	0.920075		++	0.481789
hsa-miR-4697-5p	1.35847	-2.05899	0.755473	0.384749		-0.799462	-2.05899	0.253663	0.614507		+-	0.577388
hsa-miR-4699-3p	0.448716	-1.13219	0.317978	0.572825		0.0908184	-1.13219	0.0117263	0.913767		++	0.862273
hsa-miR-4699-5p	-1.96729	-1.92883	2.77424	0.0957919		1.32872	-1.92883	1.11791	0.29037		-+	0.127454
hsa-miR-4700-5p	0	-2.37132	0	1		-1.77709	-2.37132	1.34086	0.246883		+-	0.592233
hsa-miR-4701-3p	-2.79301	-2.31074	1.87644	0.17074		0	-2.31074	0	1		-+	0.472542
hsa-miR-4701-5p	0	-2.31725	0	1		-2.54945	-2.31725	2.68073	0.101569		+-	0.33386
hsa-miR-4703-3p	0.284491	-1.46902	0.104372	0.746645		0.0901042	-1.46902	0.0110542	0.916266		++	0.943829
hsa-miR-4703-5p	-1.94891	-2.3693	1.35912	0.24369		0	-2.3693	0	1		-+	0.587745
hsa-miR-4705	0.228796	2.69019	0.211194	0.645833		-0.293057	2.69019	0.34263	0.558315		+-	0.728385
hsa-miR-4706	1.98662	-2.36823	1.34531	0.246099		0	-2.36823	0	1		++	0.591135
hsa-miR-4707-3p	1.31658	-2.20142	1.00593	0.31588		0	-2.20142	0	1		++	0.679898
hsa-miR-4708-3p	0	-2.37516	0	1		-1.77677	-2.37516	1.34064	0.246921		+-	0.592286
hsa-miR-4709-3p	-1.31306	-1.80753	0.890439	0.345358		-0.143987	-1.80753	0.020302	0.886697		--	0.668626
hsa-miR-4709-5p	0.0403857	-1.49707	0.00149361	0.969172		1.79318	-1.49707	3.99728	0.0455737		++	0.181964
hsa-miR-4711-5p	-2.9573	-2.25552	2.20558	0.137512		1.69378	-2.25552	1.11286	0.291461		-+	0.169011
hsa-miR-4712-3p	0	-2.31988	0	1		0.0464554	-2.31988	0.00102488	0.974461		++	0.999671
hsa-miR-4712-5p	2.01763	-2.25727	1.20751	0.271826		-2.59882	-2.25727	2.01312	0.155944		+-	0.176377
hsa-miR-4714-3p	-1.94802	-2.3693	1.3622	0.243156		0	-2.3693	0	1		-+	0.586991
hsa-miR-4714-5p	-2.74668	-2.06232	2.71485	0.0994184		-0.448925	-2.06232	0.155974	0.69289		--	0.253177
hsa-miR-4716-5p	0	-2.37653	0	1		1.82354	-2.37653	1.43172	0.231484		++	0.570202
hsa-miR-4717-3p	0	-2.37516	0	1		-1.77677	-2.37516	1.34064	0.246921		+-	0.592286
hsa-miR-4719	0	-2.37653	0	1		1.82354	-2.37653	1.43172	0.231484		++	0.570202
hsa-miR-4720-3p	1.97619	-2.31215	1.36216	0.243163		-1.7871	-2.31215	1.3009	0.25405		+-	0.233774
hsa-miR-4720-5p	0	-2.37653	0	1		1.82354	-2.37653	1.43172	0.231484		++	0.570202
hsa-miR-4723-3p	2.76863	-2.25778	2.80807	0.0937909		-1.77709	-2.25778	1.34086	0.246883		+-	0.110348
hsa-miR-4725-3p	-2.74631	-2.25117	2.73459	0.0981968		1.82417	-2.25117	1.43217	0.231411		-+	0.108719
hsa-miR-4726-3p	0.02029	-2.31394	0.000177434	0.989372		0	-2.31394	0	1		++	0.999943
hsa-miR-4726-5p	1.40562	-1.80022	1.28914	0.256206		-1.73264	-1.80022	1.54683	0.213604		+-	0.21373
hsa-miR-4727-3p	1.21204	-1.75723	1.16444	0.280546		2.28374	-1.75723	3.68304	0.0549686		++	0.0797587
hsa-miR-4728-3p	-0.104999	0.724438	0.0343355	0.852995		-0.634943	0.724438	1.25227	0.263119		--	0.559785
hsa-miR-4728-5p	0	-2.26278	0	1		-3.04993	-2.26278	4.02005	0.0449623		+-	0.184432
hsa-miR-4729	0.822145	-2.15697	0.358028	0.549604		-2.54935	-2.15697	2.6806	0.101578		+-	0.216917
hsa-miR-4731-3p	2.68029	-2.26507	2.10346	0.146966		-1.71115	-2.26507	1.13106	0.28755		+-	0.175968
hsa-miR-4731-5p	-0.910302	-1.76055	0.915293	0.338714		-0.449805	-1.76055	0.15391	0.694826		--	0.575823
hsa-miR-4732-3p	0	-2.37653	0	1		1.82354	-2.37653	1.43172	0.231484		++	0.570202
hsa-miR-4732-5p	-1.60836	-1.3764	2.98417	0.0840824		2.47784	-1.3764	4.16755	0.0412053		-+	0.0230924
hsa-miR-4733-3p	-1.94644	-2.31654	1.36748	0.242246		-1.77677	-2.31654	1.34064	0.246921		--	0.228285
hsa-miR-4733-5p	0.0404075	-2.01372	0.000821292	0.977137		1.29097	-2.01372	0.920322	0.33739		++	0.6955
hsa-miR-4734	0	-2.25826	0	1		1.08421	-2.25826	0.342978	0.558115		++	0.883602
hsa-miR-4735-5p	-1.94644	-2.20244	1.36748	0.242246		-0.725593	-2.20244	0.295385	0.58679		--	0.419462
hsa-miR-4738-3p	-0.77998	-2.10837	0.30325	0.581852		3.12045	-2.10837	4.13652	0.0419674		-+	0.115071
hsa-miR-4740-5p	-1.94606	-2.02571	1.36721	0.242292		1.22606	-2.02571	1.46279	0.226487		-+	0.214163
hsa-miR-4741	-1.94717	-2.3693	1.36507	0.242661		0	-2.3693	0	1		-+	0.58629
hsa-miR-4742-3p	0.534331	-0.543979	0.634077	0.425864		1.14165	-0.543979	3.12549	0.0770766		++	0.144971
hsa-miR-4742-5p	1.19444	-1.69974	1.20936	0.271459		1.79328	-1.69974	1.82125	0.177165		++	0.194037
hsa-miR-4743-3p	1.96635	-2.20481	1.4046	0.235956		3.10811	-2.20481	4.29372	0.0382534		++	0.0515176
hsa-miR-4743-5p	0.82186	-2.02188	0.355469	0.551033		0.560621	-2.02188	0.247942	0.618528		++	0.707689
hsa-miR-4744	0.816945	-2.21608	0.272649	0.60156		1.75865	-2.21608	1.28921	0.256193		++	0.44232
hsa-miR-4745-3p	-1.9071	-2.22249	1.27597	0.258649		-0.721428	-2.22249	0.241852	0.622872		--	0.455235
hsa-miR-4745-5p	-2.06322	-2.36631	1.26665	0.260396		0	-2.36631	0	1		-+	0.610772
hsa-miR-4746-5p	0.0528383	-2.09751	0.0013832	0.970332		2.65188	-2.09751	2.78626	0.0950761		++	0.312118
hsa-miR-4748	0	-2.37516	0	1		-1.77677	-2.37516	1.34064	0.246921		+-	0.592286
hsa-miR-4749-3p	0	-2.37001	0	1		-1.78192	-2.37001	1.33394	0.248105		+-	0.593939
hsa-miR-4749-5p	-2.74568	-2.26432	2.73373	0.0982496		-1.77677	-2.26432	1.34064	0.246921		--	0.114481
hsa-miR-4750-5p	-0.86575	-1.91643	0.641818	0.423053		3.48102	-1.91643	5.72407	0.0167339		-+	0.042126
hsa-miR-4753-3p	0.0199021	-2.20661	0.000172407	0.989524		-2.54935	-2.20661	2.6806	0.101578		+-	0.33144
hsa-miR-4753-5p	0	-2.36906	0	1		1.83365	-2.36906	1.42277	0.232948		++	0.572339
hsa-miR-4754	-0.779577	-2.25457	0.321048	0.570979		0	-2.25457	0	1		-+	0.890957
hsa-miR-4755-3p	0	-2.36837	0	1		1.86745	-2.36837	1.39608	0.237382		++	0.578757
hsa-miR-4757-3p	0.0441681	-1.89661	0.000521852	0.981775		-0.584042	-1.89661	0.189667	0.663194		+-	0.930485
hsa-miR-4757-5p	0.0196636	-2.10543	0.000169351	0.989617		3.48034	-2.10543	5.72215	0.0167522		++	0.0845436
hsa-miR-4758-3p	0	-2.31052	0	1		0.0694509	-2.31052	0.00163192	0.967777		++	0.999475
hsa-miR-4760-5p	0	-2.36837	0	1		1.86561	-2.36837	1.39793	0.237071		++	0.57831
hsa-miR-4761-3p	-2.74568	-2.26056	2.73373	0.0982496		-1.77709	-2.26056	1.34086	0.246883		--	0.114467
hsa-miR-4761-5p	0	-2.31988	0	1		0.0464554	-2.31988	0.00102488	0.974461		++	0.999671
hsa-miR-4762-3p	1.97833	-1.99173	1.35172	0.244978		1.35852	-1.99173	1.3193	0.250718		++	0.232784
hsa-miR-4762-5p	-1.95849	-2.31145	1.32009	0.250577		-1.80104	-2.31145	1.30188	0.25387		--	0.238865
hsa-miR-4763-3p	0	-2.37516	0	1		-1.77677	-2.37516	1.34064	0.246921		+-	0.592286
hsa-miR-4763-5p	0	-2.20954	0	1		0.374814	-2.20954	0.0365767	0.84833		++	0.987868
hsa-miR-4765	1.98654	-2.36823	1.34561	0.246048		0	-2.36823	0	1		++	0.591063
hsa-miR-4766-3p	-2.78733	-2.26143	2.15006	0.142564		1.70993	-2.26143	1.16059	0.281343		-+	0.169107
hsa-miR-4766-5p	2.84329	-2.25932	2.16512	0.141173		1.70093	-2.25932	1.13435	0.28685		++	0.170347
hsa-miR-4767	1.96631	-2.21118	1.40457	0.23596		0.827441	-2.21118	0.386612	0.534085		++	0.387053
hsa-miR-4768-5p	-1.94606	-2.26762	1.36721	0.242292		0.0464554	-2.26762	0.00102488	0.974461		-+	0.576916
hsa-miR-4769-3p	0	-2.37653	0	1		1.82354	-2.37653	1.43172	0.231484		++	0.570202
hsa-miR-4772-3p	0	-2.31345	0	1		-2.54976	-2.31345	2.68115	0.101542		+-	0.333798
hsa-miR-4772-5p	-0.0076561	-1.51734	3.94169e-05	0.994991		2.00246	-1.51734	3.87744	0.0489393		-+	0.195857
hsa-miR-4774-5p	1.96631	-2.31596	1.40457	0.23596		-1.77677	-2.31596	1.34064	0.246921		+-	0.223894
hsa-miR-4775	-0.2403	-1.13128	0.064032	0.800233		0.631705	-1.13128	0.729999	0.392884		-+	0.678187
hsa-miR-4777-3p	2.71202	-2.0622	2.40001	0.121335		0.743398	-2.0622	0.282997	0.594744		++	0.261867
hsa-miR-4777-5p	-1.94606	-2.3208	1.36721	0.242292		-1.77677	-2.3208	1.34064	0.246921		--	0.228317
hsa-miR-4781-3p	-0.40821	-1.11284	0.311289	0.57689		-0.0996081	-1.11284	0.0174436	0.894926		--	0.857592
hsa-miR-4781-5p	-2.74592	-2.26137	2.73406	0.0982295		-1.77677	-2.26137	1.34064	0.246921		--	0.114462
hsa-miR-4782-5p	-2.06384	-2.36631	1.2658	0.260556		0	-2.36631	0	1		-+	0.610987
hsa-miR-4783-3p	-1.94644	-2.21206	1.36748	0.242246		-3.04962	-2.21206	4.01942	0.0449793		--	0.0601392
hsa-miR-4786-5p	-0.796799	-1.81904	0.309345	0.578082		-1.04676	-1.81904	1.13821	0.28603		--	0.462927
hsa-miR-4787-3p	-1.00896	-0.555661	1.60851	0.204702		-1.29242	-0.555661	2.47141	0.115934		--	0.112511
hsa-miR-4789-3p	0	-2.37653	0	1		1.82354	-2.37653	1.43172	0.231484		++	0.570202
hsa-miR-4791	1.96603	-2.37183	1.40438	0.235992		0	-2.37183	0	1		++	0.576755
hsa-miR-4792	-1.94606	-2.3736	1.36721	0.242292		0	-2.3736	0	1		-+	0.585768
hsa-miR-4793-3p	-1.94606	-2.3736	1.36721	0.242292		0	-2.3736	0	1		-+	0.585768
hsa-miR-4794	3.28655	-2.16042	3.97338	0.0462248		0.0379722	-2.16042	0.000727203	0.978486		++	0.185263
hsa-miR-4795-3p	0	-2.37516	0	1		-1.77677	-2.37516	1.34064	0.246921		+-	0.592286
hsa-miR-4796-3p	0.507324	-1.74022	0.173555	0.676971		0.569814	-1.74022	0.345234	0.556824		++	0.744722
hsa-miR-4796-5p	1.41319	-1.34363	1.87629	0.170757		0.261731	-1.34363	0.080097	0.777166		++	0.400722
hsa-miR-4798-3p	0	-2.37653	0	1		1.82354	-2.37653	1.43172	0.231484		++	0.570202
hsa-miR-4798-5p	1.96631	-2.16703	1.40457	0.23596		-1.22598	-2.16703	0.955812	0.328244		+-	0.275583
hsa-miR-4799-5p	-0.775496	-2.01296	0.257457	0.611873		-0.491099	-2.01296	0.134849	0.713457		--	0.798381
hsa-miR-4800-3p	-1.99253	-2.31357	1.3387	0.247263		-1.74933	-2.31357	1.26344	0.261002		--	0.241399
hsa-miR-4800-5p	0	-2.37132	0	1		-1.77709	-2.37132	1.34086	0.246883		+-	0.592233
hsa-miR-4802-3p	-2.61241	-2.12737	2.03297	0.15392		1.0976	-2.12737	0.466025	0.494822		-+	0.272273
hsa-miR-4802-5p	-1.30043	-2.0547	0.687037	0.407174		3.23332	-2.0547	3.61088	0.0574028		-+	0.111166
hsa-miR-4803	-0.38219	-1.96246	0.130169	0.718257		2.57854	-1.96246	2.76043	0.0966225		-+	0.25455
hsa-miR-483-3p	-0.216604	1.25935	0.102303	0.749084		-1.17633	1.25935	3.18127	0.0744866		--	0.216828
hsa-miR-483-5p	-0.629757	1.34357	1.39767	0.237113		0.300671	1.34357	0.336594	0.561802		-+	0.40174
hsa-miR-484	-0.281231	6.95456	0.316146	0.573933		-0.711917	6.95456	2.00962	0.156304		--	0.306012
hsa-miR-485-3p	-0.887269	0.13026	1.35624	0.24419		-1.14382	0.13026	2.376	0.123213		--	0.135503
hsa-miR-485-5p	-0.938886	0.80428	3.4027	0.0650897		0.473435	0.80428	0.982912	0.321481		-+	0.101838
hsa-miR-487a-3p	-0.47446	0.355991	0.378434	0.538443		0.411965	0.355991	0.315008	0.574623		-+	0.672365
hsa-miR-487a-5p	-1.10566	-1.46454	1.50014	0.220649		-1.74354	-1.46454	2.89555	0.0888244		--	0.0966679
hsa-miR-487b-3p	-0.839914	2.89162	3.88091	0.0488382		-0.0566697	2.89162	0.0188748	0.890726		--	0.179877
hsa-miR-487b-5p	-0.873141	-1.93472	0.604233	0.436968		-1.23646	-1.93472	0.922108	0.336922		--	0.429276
hsa-miR-488-3p	-0.248906	-0.535485	0.0987407	0.753346		-0.503475	-0.535485	0.419101	0.517386		--	0.757011
hsa-miR-488-5p	-0.2245	-1.56514	0.0447699	0.832428		0.203447	-1.56514	0.0427035	0.836285		-+	0.948287
hsa-miR-489-3p	-0.147612	-0.0743994	0.0577846	0.810032		0.427348	-0.0743994	0.595188	0.44042		-+	0.724464
hsa-miR-490-3p	0.782125	8.70611	4.16892	0.041172		-0.091242	8.70611	0.0574181	0.810624		+-	0.146848
hsa-miR-490-5p	0.135774	4.25129	0.127726	0.720801		0.281705	4.25129	0.552978	0.457103		++	0.695282
hsa-miR-491-3p	-0.408744	-0.49565	0.399192	0.527507		0.743619	-0.49565	1.26618	0.260485		-+	0.410135
hsa-miR-491-5p	-0.584995	2.07369	1.95892	0.161629		-0.17804	2.07369	0.177324	0.673683		--	0.350337
hsa-miR-493-3p	0.077193	2.83413	0.0365938	0.848294		0.423512	2.83413	1.14885	0.283791		++	0.583561
hsa-miR-493-5p	-0.143978	4.22565	0.114527	0.735048		0.668403	4.22565	2.48723	0.114774		-+	0.292964
hsa-miR-494-3p	-0.517228	3.77609	1.24017	0.265439		0.065558	3.77609	0.0202894	0.886732		-+	0.57586
hsa-miR-494-5p	-1.94644	-2.26341	1.36748	0.242246		0.0464554	-2.26341	0.00102488	0.974461		-+	0.576852
hsa-miR-495-3p	-1.15278	3.27377	7.05284	0.00791399		0.00151439	3.27377	1.28596e-05	0.997139		-+	0.0461011
hsa-miR-495-5p	-1.95272	-2.16801	1.34497	0.24616		3.43862	-2.16801	5.1889	0.0227316		-+	0.0346131
hsa-miR-496	-1.26819	-1.73223	0.815862	0.366393		1.47113	-1.73223	1.99342	0.157984		-+	0.222815
hsa-miR-497-3p	0.362134	-0.833932	0.213816	0.643793		-1.46554	-0.833932	3.26041	0.0709713		+-	0.186686
hsa-miR-497-5p	0.420521	7.49645	0.984685	0.321045		0.342064	7.49645	0.652979	0.419049		++	0.4044
hsa-miR-498	-1.93687	-2.21378	1.34692	0.245817		-3.04916	-2.21378	3.89785	0.048348		--	0.0645639
hsa-miR-4999-3p	-0.472882	-1.88466	0.151706	0.69691		-0.830458	-1.88466	0.522926	0.469596		--	0.692817
hsa-miR-4999-5p	0.51102	0.483639	0.930826	0.334648		-0.0362334	0.483639	0.00447647	0.946656		+-	0.680953
hsa-miR-499b-3p	0	-2.27156	0	1		-2.87532	-2.27156	1.98192	0.159188		+-	0.451723
hsa-miR-5000-3p	2.24983	-1.62229	3.66844	0.0554521		0.32357	-1.62229	0.134792	0.713514		++	0.167355
hsa-miR-5000-5p	1.7143	-1.96909	1.92467	0.165343		1.33308	-1.96909	1.11276	0.291483		++	0.194345
hsa-miR-5001-3p	0.280499	-0.600812	0.168055	0.681846		-0.00533131	-0.600812	7.74509e-05	0.992978		+-	0.94111
hsa-miR-5001-5p	0	-2.37132	0	1		-1.77709	-2.37132	1.34086	0.246883		+-	0.592233
hsa-miR-5002-3p	-0.00347442	-2.25742	1.62231e-06	0.998984		1.78644	-2.25742	1.35385	0.244607		-+	0.588688
hsa-miR-5002-5p	0.0142544	-1.47007	0.000266214	0.986982		0.729559	-1.47007	0.61874	0.431516		++	0.789426
hsa-miR-5003-3p	0	-2.37001	0	1		-1.78276	-2.37001	1.33268	0.24833		+-	0.594252
hsa-miR-5003-5p	0	-2.37132	0	1		-1.77709	-2.37132	1.34086	0.246883		+-	0.592233
hsa-miR-5006-3p	0.975287	-1.38098	1.19342	0.27464		-1.148	-1.38098	1.80413	0.179214		+-	0.197442
hsa-miR-5006-5p	0	-2.31725	0	1		-2.54945	-2.31725	2.68073	0.101569		+-	0.33386
hsa-miR-5009-5p	-2.00147	-2.15519	1.33178	0.248489		0.0177496	-2.15519	0.000260485	0.987123		-+	0.589999
hsa-miR-500a-3p	-0.0267791	4.65343	0.00543929	0.941208		0.202372	4.65343	0.310342	0.577471		-+	0.874898
hsa-miR-500a-5p	3.28133	-2.02468	4.21101	0.0401624		-1.59668	-2.02468	1.78943	0.180996		+-	0.0430637
hsa-miR-500b-3p	-1.27332	-1.18034	2.27047	0.13186		-1.7733	-1.18034	3.75842	0.0525422		--	0.0413764
hsa-miR-500b-5p	-1.94606	-2.26472	1.36721	0.242292		2.60421	-2.26472	2.863	0.0906385		-+	0.105819
hsa-miR-501-3p	-0.0621582	3.81074	0.0281065	0.866859		0.391312	3.81074	1.11961	0.290001		-+	0.598497
hsa-miR-501-5p	-0.132009	1.28387	0.0847868	0.770912		0.314676	1.28387	0.514553	0.473175		-+	0.732643
hsa-miR-5010-3p	0.636429	2.00167	1.76073	0.184534		0.585218	2.00167	1.53869	0.214813		++	0.167595
hsa-miR-5010-5p	-0.779617	-2.15575	0.321074	0.570963		-2.54935	-2.15575	2.6806	0.101578		--	0.223136
hsa-miR-502-3p	0.169741	4.21783	0.214919	0.642939		0.245103	4.21783	0.453733	0.500568		++	0.686704
hsa-miR-502-5p	-0.00935547	0.920811	0.000417651	0.983695		0.546317	0.920811	1.43867	0.230355		-+	0.563002
hsa-miR-503-3p	0.736669	-2.15288	0.218154	0.64045		0.0618339	-2.15288	0.00130688	0.971162		++	0.917326
hsa-miR-503-5p	0.540265	2.62676	2.00456	0.156827		0.0893197	2.62676	0.0545776	0.815281		++	0.390841
hsa-miR-504-3p	0	-2.37001	0	1		-1.78081	-2.37001	1.33561	0.247811		+-	0.593529
hsa-miR-504-5p	0.349376	3.51122	0.799537	0.371232		-0.135735	3.51122	0.127699	0.72083		+-	0.62036
hsa-miR-505-3p	-0.26325	4.28543	0.526112	0.468246		-0.0938046	4.28543	0.0679192	0.794391		--	0.739827
hsa-miR-505-5p	0.0230205	-0.0476019	0.00146045	0.969516		-0.142909	-0.0476019	0.0722983	0.788019		+-	0.969658
hsa-miR-506-3p	1.96603	-2.31905	1.40438	0.235992		-1.77677	-2.31905	1.34064	0.246921		+-	0.223916
hsa-miR-506-5p	1.98613	-2.36823	1.34698	0.245806		0	-2.36823	0	1		++	0.590724
hsa-miR-508-3p	-0.42173	-1.30043	0.204631	0.651009		0.181939	-1.30043	0.0414208	0.838728		-+	0.876416
hsa-miR-508-5p	-2.74568	-2.26564	2.73373	0.0982496		1.82354	-2.26564	1.43172	0.231484		-+	0.108792
hsa-miR-5088-5p	0	-2.3186	0	1		0.0463582	-2.3186	0.00102183	0.974499		++	0.999672
hsa-miR-509-3-5p	2.35526	0.428644	5.82058	0.0158397		2.11868	0.428644	5.04909	0.0246388		++	0.00345339
hsa-miR-5090	-1.51203	-1.9157	1.66086	0.197487		0.0323563	-1.9157	0.000558991	0.981137		-+	0.51175
hsa-miR-5091	1.20564	-1.63441	1.14225	0.285177		0.753801	-1.63441	0.638516	0.424249		++	0.376518
hsa-miR-5094	0.303477	-1.96448	0.0295831	0.86344		0.933392	-1.96448	0.268112	0.604601		++	0.861369
hsa-miR-511-3p	0.503441	2.67328	0.862911	0.352925		0.71386	2.67328	1.77853	0.18233		++	0.240886
hsa-miR-511-5p	-0.122126	1.98001	0.0661785	0.796984		0.27864	1.98001	0.362531	0.547104		-+	0.797957
hsa-miR-513b-5p	-2.06443	-2.36631	1.26498	0.26071		0	-2.36631	0	1		-+	0.611195
hsa-miR-513c-5p	0	-2.31696	0	1		2.60421	-2.31696	2.863	0.0906385		++	0.30825
hsa-miR-514b-3p	0	-2.32502	0	1		2.41269	-2.32502	1.92356	0.165465		++	0.463135
hsa-miR-516b-5p	-2.69121	-1.93519	2.48006	0.115298		-0.703006	-1.93519	0.389677	0.532469		--	0.232707
hsa-miR-517c-3p	-1.86091	-2.12885	1.14779	0.284012		1.40434	-2.12885	0.76084	0.383066		-+	0.350134
hsa-miR-5187-3p	-1.67124	-1.83975	1.84869	0.173936		-0.309734	-1.83975	0.0971713	0.755251		--	0.398006
hsa-miR-5187-5p	0.15483	-1.36657	0.0319962	0.858036		0.733037	-1.36657	0.544985	0.460374		++	0.76192
hsa-miR-5188	0.800382	-1.40849	0.880082	0.348179		0.892072	-1.40849	0.779029	0.377438		++	0.39811
hsa-miR-518b	-1.7708	-1.59085	1.45809	0.227234		-1.63197	-1.59085	1.71563	0.190256		--	0.179034
hsa-miR-518c-3p	-1.90646	-1.85923	1.27435	0.258952		-0.377314	-1.85923	0.115388	0.734091		--	0.505696
hsa-miR-518c-5p	0	-2.31696	0	1		2.60421	-2.31696	2.863	0.0906385		++	0.30825
hsa-miR-518d-3p	0	-2.37001	0	1		-1.78165	-2.37001	1.33435	0.248032		+-	0.593838
hsa-miR-518e-3p	-1.96246	-1.91279	1.29979	0.254251		1.64861	-1.91279	1.82079	0.177219		-+	0.184729
hsa-miR-518f-5p	0	-2.37653	0	1		1.82354	-2.37653	1.43172	0.231484		++	0.570202
hsa-miR-5190	-2.06506	-2.36631	1.2641	0.260876		0	-2.36631	0	1		-+	0.611417
hsa-miR-5192	1.98572	-2.36823	1.34833	0.245571		0	-2.36823	0	1		++	0.590394
hsa-miR-5193	-0.716485	-1.16705	0.616735	0.432263		0.166204	-1.16705	0.057166	0.811033		-+	0.718046
hsa-miR-5196-3p	1.96603	-2.26368	1.40438	0.235992		2.60416	-2.26368	2.86292	0.0906426		++	0.103635
hsa-miR-519a-5p	-1.94606	-2.26126	1.36721	0.242292		-2.54976	-2.26126	2.68115	0.101542		--	0.115754
hsa-miR-519b-3p	1.96635	-2.31548	1.4046	0.235956		-1.77677	-2.31548	1.34064	0.246921		+-	0.22389
hsa-miR-519d-3p	-0.951045	-1.17756	0.466747	0.494487		-0.0244156	-1.17756	0.000308815	0.985979		--	0.837791
hsa-miR-519e-5p	-1.94606	-2.3736	1.36721	0.242292		0	-2.3736	0	1		-+	0.585768
hsa-miR-520a-3p	0.0650381	-1.72178	0.00117223	0.972687		-1.07496	-1.72178	1.13836	0.285999		+-	0.634118
hsa-miR-520a-5p	3.33004	-2.14673	3.50031	0.0613573		-2.61901	-2.14673	2.40033	0.121309		+-	0.0439184
hsa-miR-520d-3p	-3.25707	-2.25985	4.09925	0.0429022		0	-2.25985	0	1		-+	0.177994
hsa-miR-520f-3p	-0.880004	-1.43686	0.726128	0.394141		0.511464	-1.43686	0.335777	0.562277		-+	0.55555
hsa-miR-520g-3p	-2.75587	-1.73754	2.48723	0.114774		0.552748	-1.73754	0.270535	0.602973		-+	0.254031
hsa-miR-522-3p	-1.62631	-1.635	1.53237	0.215758		0.220073	-1.635	0.0589587	0.808149		-+	0.478911
hsa-miR-523-3p	-1.84189	-2.10276	1.08719	0.297094		-1.62648	-2.10276	0.812489	0.367385		--	0.350917
hsa-miR-524-5p	-2.06448	-2.36631	1.26492	0.260722		0	-2.36631	0	1		-+	0.611211
hsa-miR-525-5p	-1.97102	-2.20839	1.24276	0.264939		-0.905553	-2.20839	0.291368	0.589345		--	0.446094
hsa-miR-526b-3p	0	-2.36837	0	1		1.86603	-2.36837	1.39751	0.237141		++	0.57841
hsa-miR-526b-5p	-1.85126	-1.27546	2.95423	0.0856532		0.125397	-1.27546	0.023759	0.8775		-+	0.269686
hsa-miR-532-3p	0.229048	3.58776	0.250457	0.616753		-0.013033	3.58776	0.000818603	0.977175		+-	0.907856
hsa-miR-532-5p	-0.16983	7.97835	0.20689	0.649216		0.104329	7.97835	0.0781216	0.779859		-+	0.850899
hsa-miR-539-3p	-0.52575	1.21946	0.824189	0.363958		-0.00484706	1.21946	7.68781e-05	0.993004		--	0.729234
hsa-miR-539-5p	-1.08311	-0.651301	2.06105	0.151106		0.116144	-0.651301	0.0412492	0.839058		-+	0.388632
hsa-miR-541-5p	-0.488924	-2.0236	0.160011	0.689146		-0.722213	-2.0236	0.269775	0.603483		--	0.780763
hsa-miR-542-3p	1.04976	5.09311	6.45439	0.0110679		0.0836705	5.09311	0.0416665	0.838257		++	0.0526987
hsa-miR-542-5p	0.793811	-1.17483	0.745959	0.387759		-0.412978	-1.17483	0.33065	0.565276		+-	0.551882
hsa-miR-543	-1.0802	1.86058	4.12931	0.0421465		0.355076	1.86058	0.49574	0.481378		-+	0.0993667
hsa-miR-544b	-2.02247	-2.14165	1.31338	0.251784		3.64565	-2.14165	4.70247	0.0301194		-+	0.0446048
hsa-miR-545-3p	0.671613	-1.60935	0.416478	0.5187		-0.00129976	-1.60935	6.11134e-06	0.998028		+-	0.858517
hsa-miR-545-5p	0.0541725	-1.97528	0.000855363	0.976668		0.413785	-1.97528	0.14055	0.707735		++	0.946486
hsa-miR-548a-5p	1.96603	-2.31525	1.40438	0.235992		-1.77709	-2.31525	1.34086	0.246883		+-	0.223891
hsa-miR-548ac	-1.94644	-2.20244	1.36748	0.242246		-0.725593	-2.20244	0.295385	0.58679		--	0.419462
hsa-miR-548ae-3p	0	-2.37132	0	1		-1.77709	-2.37132	1.34086	0.246883		+-	0.592233
hsa-miR-548ag	1.95688	-1.98727	1.37502	0.240951		0.714709	-1.98727	0.490788	0.483576		++	0.366998
hsa-miR-548ah-5p	0.288001	-1.54276	0.0756398	0.783295		-1.20893	-1.54276	1.39185	0.238093		+-	0.499689
hsa-miR-548ak	1.96603	-2.37183	1.40438	0.235992		0	-2.37183	0	1		++	0.576755
hsa-miR-548al	-0.261301	-1.00586	0.0707997	0.790176		0.260678	-1.00586	0.0716842	0.7889		-+	0.917984
hsa-miR-548an	0	-2.31027	0	1		2.76638	-2.31027	1.99206	0.158126		++	0.449768
hsa-miR-548ao-3p	1.20268	-1.30874	1.12735	0.288342		0.500681	-1.30874	0.419722	0.517076		++	0.432847
hsa-miR-548ap-3p	0	-2.37653	0	1		1.82354	-2.37653	1.43172	0.231484		++	0.570202
hsa-miR-548ar-3p	2.85507	0.822024	4.76734	0.0290046		0.875647	0.822024	0.534876	0.464564		++	0.0715086
hsa-miR-548at-3p	-0.0033017	-2.03088	2.05037e-07	0.999639		1.17351	-2.03088	0.671226	0.412624		-+	0.777755
hsa-miR-548at-5p	2.76568	-2.1106	2.74238	0.0977189		1.34499	-2.1106	1.0927	0.295873		++	0.131363
hsa-miR-548au-3p	-1.95203	-2.20961	1.34763	0.245692		-3.04867	-2.20961	3.81746	0.0507212		--	0.0671079
hsa-miR-548av-5p	-1.94606	-2.25743	1.36721	0.242292		2.60484	-2.25743	2.86389	0.0905882		-+	0.105772
hsa-miR-548aw	1.04671	-1.54322	1.14236	0.285154		-0.356093	-1.54322	0.0981566	0.754053		+-	0.545513
hsa-miR-548ax	-1.94644	-2.31654	1.36748	0.242246		-1.77677	-2.31654	1.34064	0.246921		--	0.228285
hsa-miR-548ay-3p	0.955022	-0.42417	1.66213	0.197316		0.900579	-0.42417	2.55159	0.110184		++	0.104977
hsa-miR-548b-3p	1.685	-1.61764	2.5941	0.107262		-0.262549	-1.61764	0.0719825	0.788472		+-	0.293481
hsa-miR-548ba	-1.85594	0.314991	3.29098	0.0696615		-1.24163	0.314991	1.69903	0.192415		--	0.0712044
hsa-miR-548e-3p	0.423003	1.84079	0.898097	0.343292		0.81605	1.84079	3.50396	0.0612223		++	0.102194
hsa-miR-548e-5p	0.025291	-2.31394	0.00024648	0.987474		0	-2.31394	0	1		++	0.999921
hsa-miR-548j-5p	-0.702102	-0.814318	0.908417	0.340535		0.286196	-0.814318	0.184401	0.667618		-+	0.564111
hsa-miR-548k	0.294246	2.2072	0.467641	0.494074		0.934994	2.2072	4.8647	0.0274116		++	0.071805
hsa-miR-548l	-1.27516	-1.65183	1.98523	0.158841		0.064046	-1.65183	0.00350006	0.952824		-+	0.437118
hsa-miR-548n	-0.0479208	-2.30718	0.000394499	0.984153		0	-2.30718	0	1		-+	0.999874
hsa-miR-548s	0.0261327	-1.67588	0.000650035	0.97966		0.928411	-1.67588	0.610958	0.434427		++	0.789163
hsa-miR-548u	3.68436	-1.93168	5.24776	0.0219751		0.888645	-1.93168	0.604026	0.437046		++	0.0542206
hsa-miR-548v	-0.325482	-0.339973	0.287798	0.591635		-1.03258	-0.339973	2.74872	0.0973323		--	0.221962
hsa-miR-549a	1.9706	-2.36871	1.38721	0.238876		0	-2.36871	0	1		++	0.580901
hsa-miR-550a-3-5p	-1.34285	-1.47777	2.32339	0.127442		-1.15085	-1.47777	1.08109	0.298453		--	0.162382
hsa-miR-551a	-0.410887	-1.36043	0.174987	0.675717		-0.897338	-1.36043	0.732053	0.392219		--	0.616965
hsa-miR-551b-3p	-0.393591	0.147478	0.385241	0.534812		-0.735343	0.147478	1.32714	0.249315		--	0.401994
hsa-miR-551b-5p	-1.35379	-1.53357	1.71768	0.189992		-0.766209	-1.53357	0.527703	0.467574		--	0.303903
hsa-miR-552-3p	0.52113	-1.67553	0.169026	0.680979		0.931671	-1.67553	0.871005	0.350677		++	0.580798
hsa-miR-552-5p	1.96631	-2.3173	1.40457	0.23596		1.82354	-2.3173	1.43172	0.231484		++	0.213423
hsa-miR-555	-1.98645	-2.25692	1.34314	0.24648		0.101741	-2.25692	0.00326861	0.954408		-+	0.575671
hsa-miR-556-3p	0.0432434	-1.24212	0.00276926	0.958032		-0.44915	-1.24212	0.294654	0.587253		+-	0.886204
hsa-miR-556-5p	-0.812024	-1.70347	0.318169	0.57271		1.09686	-1.70347	1.4775	0.224167		-+	0.391919
hsa-miR-5571-3p	0.721413	-1.03917	0.197447	0.65679		4.61103	-1.03917	9.55565	0.00199335		++	0.0100002
hsa-miR-5571-5p	0	-2.37653	0	1		1.82354	-2.37653	1.43172	0.231484		++	0.570202
hsa-miR-5579-3p	0	-2.36906	0	1		1.83547	-2.36906	1.42085	0.233263		++	0.572798
hsa-miR-5579-5p	1.96603	-2.32039	1.40438	0.235992		1.82354	-2.32039	1.43172	0.231484		++	0.213444
hsa-miR-5580-3p	1.96603	-2.37183	1.40438	0.235992		0	-2.37183	0	1		++	0.576755
hsa-miR-5580-5p	0.376289	-2.09392	0.0744961	0.7849		1.88958	-2.09392	1.37094	0.24165		++	0.504992
hsa-miR-5581-3p	-0.85284	-1.77207	0.560218	0.454172		-0.641693	-1.77207	0.399171	0.527518		--	0.581914
hsa-miR-5582-3p	0.196618	-1.44231	0.04465	0.832649		1.93476	-1.44231	3.34956	0.067223		++	0.217337
hsa-miR-5586-3p	-2.06388	-2.36631	1.26574	0.260568		0	-2.36631	0	1		-+	0.611003
hsa-miR-5586-5p	-1.10642	-2.11557	0.483614	0.48679		-0.0929798	-2.11557	0.001398	0.970174		--	0.82657
hsa-miR-5587-3p	0.0370199	-2.25951	0.000451318	0.983051		-1.781	-2.25951	1.32638	0.24945		+-	0.589904
hsa-miR-5587-5p	1.32734	-2.10985	1.03665	0.308601		0.0373456	-2.10985	0.000743781	0.978243		++	0.663458
hsa-miR-5588-3p	1.21294	-1.80348	1.36136	0.243302		-0.81775	-1.80348	0.583557	0.444922		+-	0.348924
hsa-miR-5588-5p	-0.784186	-1.95998	0.269769	0.603487		-0.763983	-1.95998	0.370726	0.542609		--	0.69303
hsa-miR-561-3p	-2.74828	-2.21105	2.72991	0.0984851		2.60041	-2.21105	2.84965	0.0913939		-+	0.0513992
hsa-miR-561-5p	0.569695	-1.01082	0.568359	0.450912		0.847322	-1.01082	1.05172	0.305112		++	0.410474
hsa-miR-5680	0.358103	-1.25782	0.196578	0.657497		0.040617	-1.25782	0.00245903	0.96045		++	0.921771
hsa-miR-5683	2.5456	-1.79686	3.94289	0.04707		3.53373	-1.79686	5.00336	0.0252982		++	0.00920852
hsa-miR-5684	0.105172	-2.16143	0.00270255	0.95854		-0.828742	-2.16143	0.277223	0.598527		+-	0.892483
hsa-miR-5685	-1.94801	-2.3693	1.36222	0.243153		0	-2.3693	0	1		-+	0.586988
hsa-miR-5687	0	-2.37653	0	1		1.82354	-2.37653	1.43172	0.231484		++	0.570202
hsa-miR-5688	1.96135	-2.26167	1.38958	0.238475		0.0615032	-2.26167	0.00152135	0.968887		++	0.569575
hsa-miR-5690	-1.16746	-1.62974	1.10765	0.292593		-0.269912	-1.62974	0.084897	0.770768		--	0.5614
hsa-miR-5693	0	-2.37001	0	1		-1.7827	-2.37001	1.33276	0.248315		+-	0.594232
hsa-miR-5695	-1.29193	-1.24022	1.84158	0.174766		0.39707	-1.24022	0.206119	0.649826		-+	0.360617
hsa-miR-5696	0.901909	-0.794592	1.56023	0.211631		-0.162617	-0.794592	0.0399112	0.841654		+-	0.48543
hsa-miR-5697	0.0503606	-1.86809	0.0011124	0.973393		2.34519	-1.86809	3.1244	0.0771282		++	0.269467
hsa-miR-5698	-2.08761	-2.26289	1.22893	0.267615		-2.42768	-2.26289	1.83583	0.17544		--	0.190556
hsa-miR-5699-3p	0.284035	-1.31759	0.0695331	0.792018		-0.405013	-1.31759	0.204437	0.651163		+-	0.857234
hsa-miR-5699-5p	0.961281	-0.920534	1.33089	0.248647		0.218843	-0.920534	0.0889307	0.765541		++	0.506119
hsa-miR-570-3p	-0.666611	-0.784821	0.687554	0.406997		0.00076754	-0.784821	5.21196e-06	0.998178		-+	0.7722
hsa-miR-5702	-0.0674522	-2.31028	0.0008631	0.976563		0	-2.31028	0	1		-+	0.999723
hsa-miR-5703	0	-2.37132	0	1		-1.77709	-2.37132	1.34086	0.246883		+-	0.592233
hsa-miR-5706	0.822533	-2.26048	0.358304	0.54945		0	-2.26048	0	1		++	0.878481
hsa-miR-5708	-0.0441104	-1.86658	0.000929706	0.975675		-0.358039	-1.86658	0.0752733	0.783808		--	0.969859
hsa-miR-573	0	-2.37516	0	1		-1.77677	-2.37516	1.34064	0.246921		+-	0.592286
hsa-miR-574-3p	-0.0232256	7.0172	0.00281513	0.957686		-0.254035	7.0172	0.336821	0.56167		--	0.871444
hsa-miR-576-5p	-0.374835	1.33579	0.508366	0.475847		0.4204	1.33579	0.701038	0.402435		-+	0.50802
hsa-miR-577	-1.98377	-1.90795	1.34504	0.246147		2.66667	-1.90795	4.90664	0.0267536		-+	0.0396629
hsa-miR-578	0.0229039	-2.01984	0.000346129	0.985157		0.0548078	-2.01984	0.0020788	0.963634		++	0.998694
hsa-miR-579-3p	1.14409	-0.932002	2.22391	0.135888		0.620302	-0.932002	0.638147	0.424382		++	0.2222
hsa-miR-579-5p	-0.435473	-1.17189	0.202768	0.652496		0.965899	-1.17189	1.35253	0.244836		-+	0.452763
hsa-miR-580-3p	0.953097	-0.88566	1.14808	0.283951		0.163728	-0.88566	0.0531183	0.817723		++	0.571239
hsa-miR-580-5p	-1.94606	-2.3736	1.36721	0.242292		0	-2.3736	0	1		-+	0.585768
hsa-miR-581	-0.497564	-1.12288	0.332826	0.564		1.41717	-1.12288	2.69422	0.100713		-+	0.219721
hsa-miR-582-3p	0.398931	1.58682	0.541163	0.461951		-0.631266	1.58682	1.36609	0.242485		+-	0.357233
hsa-miR-582-5p	0.453827	2.80237	0.86373	0.352697		-0.0406045	2.80237	0.00712643	0.932724		+-	0.694714
hsa-miR-584-3p	-0.652389	-1.70559	0.344438	0.557279		-0.00583273	-1.70559	1.93414e-06	0.99889		--	0.882752
hsa-miR-584-5p	0.40443	4.62588	0.91436	0.33896		-0.205258	4.62588	0.236067	0.627062		+-	0.541699
hsa-miR-585-3p	-0.0558354	2.2583	0.00494233	0.943954		0.323818	2.2583	0.168317	0.681612		-+	0.927137
hsa-miR-585-5p	0.266999	-1.19797	0.0874949	0.767386		-1.52508	-1.19797	3.94062	0.0471333		+-	0.156235
hsa-miR-586	0	-2.36837	0	1		1.86643	-2.36837	1.39711	0.237208		++	0.578508
hsa-miR-589-3p	-0.124316	-0.91882	0.0161253	0.898952		1.13907	-0.91882	1.2768	0.258495		-+	0.571504
hsa-miR-589-5p	-0.25444	1.94433	0.400811	0.526671		0.346154	1.94433	0.747436	0.387289		-+	0.528244
hsa-miR-590-3p	0.34666	5.32853	0.452263	0.501262		0.36846	5.32853	0.513095	0.473802		++	0.578926
hsa-miR-590-5p	0.915636	-0.362238	1.80652	0.178926		0.964267	-0.362238	1.97937	0.159457		++	0.130009
hsa-miR-592	-0.351386	-0.901732	0.241864	0.622863		0.146067	-0.901732	0.0428996	0.835914		-+	0.860473
hsa-miR-597-3p	-0.283103	-1.12323	0.0673637	0.795215		0.242028	-1.12323	0.1068	0.743817		-+	0.90209
hsa-miR-597-5p	-0.255211	-1.53966	0.0733572	0.78651		1.04305	-1.53966	1.06417	0.302267		-+	0.579266
hsa-miR-598-3p	0.547732	4.78156	2.62007	0.10552		0.311274	4.78156	0.853933	0.355442		++	0.160649
hsa-miR-598-5p	-0.86575	-2.00919	0.641818	0.423053		2.60416	-2.00919	2.86292	0.0906426		-+	0.163398
hsa-miR-600	0	-2.37653	0	1		1.82354	-2.37653	1.43172	0.231484		++	0.570202
hsa-miR-603	2.76806	-2.11824	2.79643	0.0944747		3.47518	-2.11824	5.66281	0.0173283		++	0.0121387
hsa-miR-605-3p	-0.446587	-1.2407	0.262889	0.608142		-0.366527	-1.2407	0.248169	0.618368		--	0.743845
hsa-miR-605-5p	-4.95978	-1.39746	12.5826	0.000389351		1.4199	-1.39746	2.77053	0.0960144		-+	0.00041848
hsa-miR-607	-1.29111	-2.10448	1.00813	0.315351		-2.54935	-2.10448	2.6806	0.101578		--	0.142257
hsa-miR-6087	-1.94734	-2.3693	1.3645	0.242759		0	-2.3693	0	1		-+	0.586429
hsa-miR-609	2.81878	-2.26026	2.14219	0.143297		1.70117	-2.26026	1.13504	0.286703		++	0.172229
hsa-miR-612	0	-2.16701	0	1		-3.71504	-2.16701	6.69452	0.00967098		+-	0.0545311
hsa-miR-6125	3.28106	-2.21087	4.21043	0.0401761		1.82354	-2.21087	1.43172	0.231484		++	0.0528036
hsa-miR-6131	0	-2.37001	0	1		-1.78345	-2.37001	1.33161	0.248519		+-	0.594516
hsa-miR-6132	1.97159	-2.36871	1.38299	0.239592		0	-2.36871	0	1		++	0.581926
hsa-miR-615-3p	-1.81994	-1.73238	1.5743	0.209584		-0.708083	-1.73238	0.322434	0.570148		--	0.373357
hsa-miR-615-5p	0	-2.37516	0	1		-1.77677	-2.37516	1.34064	0.246921		+-	0.592286
hsa-miR-616-5p	0	-2.36906	0	1		1.83164	-2.36906	1.42483	0.232609		++	0.571846
hsa-miR-617	1.96603	-2.37183	1.40438	0.235992		0	-2.37183	0	1		++	0.576755
hsa-miR-618	-0.306887	3.18474	0.0787411	0.779011		0.427805	3.18474	0.152895	0.695784		-+	0.873983
hsa-miR-619-3p	-1.94718	-2.3693	1.36504	0.242665		0	-2.3693	0	1		-+	0.586297
hsa-miR-624-3p	-0.889232	-1.70909	0.962657	0.326518		3.41928	-1.70909	5.22149	0.0223094		-+	0.0431385
hsa-miR-624-5p	-0.905533	0.520732	1.66091	0.19748		0.846473	0.520732	1.5878	0.207641		-+	0.171978
hsa-miR-625-5p	-1.94606	-2.31477	1.36721	0.242292		1.82417	-2.31477	1.43217	0.231411		-+	0.217614
hsa-miR-627-3p	-0.382859	-0.961244	0.177275	0.673726		0.297482	-0.961244	0.126388	0.722207		-+	0.837082
hsa-miR-627-5p	-0.874179	-1.58711	0.833764	0.361186		1.87527	-1.58711	3.78101	0.0518372		-+	0.0932027
hsa-miR-628-3p	-0.545883	1.55688	1.15385	0.282744		-0.410174	1.55688	0.655836	0.418034		--	0.370594
hsa-miR-628-5p	-0.254794	4.22886	0.367195	0.544537		0.141508	4.22886	0.114875	0.73466		-+	0.766562
hsa-miR-629-3p	0.0473058	-1.40378	0.00242345	0.960737		-0.135463	-1.40378	0.027747	0.867705		+-	0.985323
hsa-miR-629-5p	-0.353787	3.68512	0.543496	0.460988		-0.0309963	3.68512	0.00413884	0.948704		--	0.79904
hsa-miR-630	1.96603	-2.37183	1.40438	0.235992		0	-2.37183	0	1		++	0.576755
hsa-miR-632	-1.26878	-2.06614	0.872919	0.350149		0.768026	-2.06614	0.313498	0.575542		-+	0.524336
hsa-miR-635	0	-2.36906	0	1		1.82942	-2.36906	1.42707	0.232243		++	0.571311
hsa-miR-636	1.33247	-1.88838	0.904228	0.34165		2.26166	-1.88838	3.22752	0.0724104		++	0.116258
hsa-miR-639	1.96635	-2.21228	1.4046	0.235956		-3.04952	-2.21228	4.01922	0.0449845		+-	0.0588624
hsa-miR-641	0.139449	0.986684	0.0743026	0.785172		0.798621	0.986684	2.56213	0.109451		++	0.296841
hsa-miR-643	0.30958	-0.792471	0.151512	0.697095		0.740157	-0.792471	1.10058	0.294139		++	0.529941
hsa-miR-6500-5p	0	-2.36906	0	1		1.8276	-2.36906	1.42887	0.23195		++	0.570882
hsa-miR-6501-5p	0.371729	-0.62274	0.316173	0.573916		0.0392384	-0.62274	0.00363008	0.951956		++	0.876612
hsa-miR-6502-3p	0	-2.37132	0	1		-1.77709	-2.37132	1.34086	0.246883		+-	0.592233
hsa-miR-6502-5p	-0.488554	-2.10325	0.1828	0.668978		1.82354	-2.10325	1.43172	0.231484		-+	0.443706
hsa-miR-6503-3p	-0.941113	-0.659766	1.21831	0.269692		0.308378	-0.659766	0.152065	0.69657		-+	0.501972
hsa-miR-6503-5p	-0.715609	-0.380826	1.20714	0.271899		0.849712	-0.380826	1.85488	0.173217		-+	0.191005
hsa-miR-6504-5p	-1.41688	-1.21027	1.97359	0.160067		0.241615	-1.21027	0.085127	0.770466		-+	0.381439
hsa-miR-6505-3p	-0.199079	-1.05826	0.058137	0.809465		-1.10663	-1.05826	1.76975	0.183413		--	0.43165
hsa-miR-6505-5p	0.0360129	1.49489	0.00660914	0.935206		-0.0101378	1.49489	0.00056401	0.981053		+-	0.996498
hsa-miR-6506-5p	0.768079	-2.10398	0.270132	0.603243		-0.814235	-2.10398	0.302354	0.58241		+-	0.718837
hsa-miR-6508-3p	-1.29115	-1.96365	1.00818	0.315338		-1.59662	-1.96365	1.78932	0.181009		--	0.220514
hsa-miR-6508-5p	-1.94668	-2.25409	1.36764	0.242218		-2.54976	-2.25409	2.68115	0.101542		--	0.115726
hsa-miR-651-3p	2.01767	-2.25727	1.20727	0.271873		-2.59884	-2.25727	2.01245	0.156013		+-	0.176459
hsa-miR-651-5p	0.867064	6.15758	3.64786	0.0561412		0.0204783	6.15758	0.00206882	0.963721		++	0.211919
hsa-miR-6510-3p	-1.94606	-2.32214	1.36721	0.242292		1.82354	-2.32214	1.43172	0.231484		-+	0.217664
hsa-miR-6512-3p	1.96603	-2.37183	1.40438	0.235992		0	-2.37183	0	1		++	0.576755
hsa-miR-6512-5p	2.76863	-1.97398	2.80807	0.0937909		1.22715	-1.97398	1.46517	0.22611		++	0.102927
hsa-miR-6513-3p	-0.612249	-0.873873	0.546288	0.459839		-0.439065	-0.873873	0.323931	0.569254		--	0.612611
hsa-miR-6513-5p	-1.09138	-1.04284	1.82564	0.176643		-0.312911	-1.04284	0.203669	0.651776		--	0.364009
hsa-miR-6514-3p	-3.25683	-2.1168	4.09876	0.0429146		-3.04962	-2.1168	4.01942	0.0449793		--	0.0139946
hsa-miR-6514-5p	0.527766	-1.18407	0.368423	0.543865		0.641313	-1.18407	0.586242	0.443876		++	0.584514
hsa-miR-6515-3p	0.0617229	-1.62757	0.00344373	0.953204		0.0682145	-1.62757	0.00539736	0.941435		++	0.994545
hsa-miR-6515-5p	0.95931	-1.47251	0.991558	0.319362		0.0575414	-1.47251	0.00341287	0.953414		++	0.666557
hsa-miR-6516-3p	0.136486	1.31469	0.0710689	0.789787		0.106877	1.31469	0.0453422	0.831376		++	0.932823
hsa-miR-6516-5p	0.0341242	0.18449	0.00411919	0.948826		0.316132	0.18449	0.384965	0.534958		++	0.851772
hsa-miR-652-3p	0.0720269	7.60307	0.0421188	0.837393		0.308439	7.60307	0.771481	0.379759		++	0.682343
hsa-miR-652-5p	0.0980876	2.79046	0.0454128	0.831247		-0.55529	2.79046	1.43479	0.230984		+-	0.508857
hsa-miR-653-3p	-0.490199	1.80679	1.18718	0.275899		-0.0385395	1.80679	0.00803864	0.928559		--	0.605076
hsa-miR-653-5p	0.197616	2.17335	0.216649	0.641605		0.48397	2.17335	1.3586	0.243781		++	0.446595
hsa-miR-654-3p	-0.142211	4.47431	0.141016	0.707273		0.650536	4.47431	2.9733	0.0846492		-+	0.228439
hsa-miR-654-5p	-0.237832	0.96035	0.193703	0.659852		0.657672	0.96035	1.50347	0.220139		-+	0.425498
hsa-miR-655-3p	-0.055953	2.32161	0.0172387	0.895541		0.228987	2.32161	0.302447	0.582352		-+	0.861034
hsa-miR-655-5p	0.0202202	-2.11865	0.000129482	0.990921		1.12785	-2.11865	0.545564	0.460136		++	0.814047
hsa-miR-656-3p	-0.381476	2.07485	0.314749	0.574781		-0.100058	2.07485	0.0218259	0.882551		--	0.851562
hsa-miR-656-5p	1.98531	-2.36823	1.34969	0.245332		0	-2.36823	0	1		++	0.590059
hsa-miR-659-5p	0.820112	-0.80649	1.32074	0.25046		0.0922495	-0.80649	0.016719	0.897119		++	0.560163
hsa-miR-660-3p	-0.348663	0.112888	0.423179	0.515355		0.572119	0.112888	1.09906	0.294472		-+	0.437892
hsa-miR-660-5p	0.327852	7.42486	0.721566	0.395631		0.412769	7.42486	1.14323	0.284972		++	0.358822
hsa-miR-664a-3p	0.533752	5.38087	1.31493	0.251503		-0.125785	5.38087	0.0735982	0.786168		+-	0.518211
hsa-miR-664a-5p	-0.241457	2.53396	0.389587	0.532516		0.289627	2.53396	0.575003	0.448278		-+	0.580671
hsa-miR-664b-3p	0.0189422	-2.04191	0.000243984	0.987538		3.12291	-2.04191	4.25677	0.0390941		++	0.164246
hsa-miR-664b-5p	-1.00076	-0.587653	1.7952	0.180293		0.334503	-0.587653	0.262582	0.608352		-+	0.352097
hsa-miR-665	0.0202505	-2.31441	0.00017692	0.989388		0	-2.31441	0	1		++	0.999943
hsa-miR-668-3p	0.806569	-1.82123	0.332231	0.564349		-0.509367	-1.82123	0.307236	0.579381		+-	0.692489
hsa-miR-670-3p	3.28908	-1.93542	4.13319	0.04205		-1.12754	-1.93542	1.14219	0.28519		+-	0.0650399
hsa-miR-671-3p	-0.237844	1.48565	0.216647	0.641606		-0.142818	1.48565	0.0847203	0.771		--	0.842856
hsa-miR-671-5p	-0.186806	2.90033	0.256263	0.612699		0.127259	2.90033	0.119221	0.72988		-+	0.807081
hsa-miR-6715b-3p	0	-2.36906	0	1		1.82741	-2.36906	1.42905	0.231919		++	0.570838
hsa-miR-6716-3p	-0.597581	-0.232182	0.96616	0.32564		-0.379458	-0.232182	0.41256	0.520673		--	0.470438
hsa-miR-6716-5p	0	-2.37001	0	1		-1.7885	-2.37001	1.32366	0.249936		+-	0.596484
hsa-miR-6717-5p	1.96635	-2.26014	1.4046	0.235956		2.60416	-2.26014	2.86292	0.0906426		++	0.103622
hsa-miR-6719-3p	0	-2.37516	0	1		-1.77677	-2.37516	1.34064	0.246921		+-	0.592286
hsa-miR-6720-3p	-1.30877	-1.94168	0.947827	0.330273		0.067935	-1.94168	0.00362475	0.951992		-+	0.678209
hsa-miR-6721-5p	-3.63399	-1.97763	5.46429	0.0194089		0.558032	-1.97763	0.248748	0.617958		-+	0.0650473
hsa-miR-6723-5p	-2.7879	-2.26011	2.1293	0.144507		-1.70513	-2.26011	1.10676	0.292787		--	0.176124
hsa-miR-6726-3p	0.00556016	-1.54307	4.79025e-05	0.994478		-2.67115	-1.54307	5.81133	0.0159232		+-	0.0814808
hsa-miR-6726-5p	-2.74631	-2.19973	2.73459	0.0981968		-2.54976	-2.19973	2.68115	0.101542		--	0.0559187
hsa-miR-6727-3p	-1.94644	-2.3693	1.36748	0.242246		0	-2.3693	0	1		-+	0.585703
hsa-miR-6729-3p	-2.74568	-2.16484	2.73373	0.0982496		-3.04952	-2.16484	4.01922	0.0449845		--	0.028382
hsa-miR-6730-3p	-1.94644	-2.3693	1.36748	0.242246		0	-2.3693	0	1		-+	0.585703
hsa-miR-6730-5p	1.98573	-2.31168	1.34832	0.245572		-1.79066	-2.31168	1.28404	0.257149		+-	0.237581
hsa-miR-6731-3p	0	-2.37001	0	1		-1.78728	-2.37001	1.32563	0.249585		+-	0.595998
hsa-miR-6731-5p	1.96603	-2.37183	1.40438	0.235992		0	-2.37183	0	1		++	0.576755
hsa-miR-6732-3p	0.817001	-2.06099	0.270832	0.602775		0.164669	-2.06099	0.0112674	0.915465		++	0.879895
hsa-miR-6733-3p	0.552245	-1.15001	0.335737	0.5623		0.2746	-1.15001	0.0970083	0.75545		++	0.788478
hsa-miR-6733-5p	0.309201	-0.537608	0.217481	0.640966		0.572701	-0.537608	0.838825	0.359733		++	0.568872
hsa-miR-6734-3p	0.729591	-2.02056	0.215598	0.642414		0.326	-2.02056	0.0601241	0.8063		++	0.858716
hsa-miR-6734-5p	-0.725739	-2.1574	0.256352	0.612638		-2.572	-2.1574	2.57228	0.108751		--	0.247091
hsa-miR-6735-3p	-0.488926	-2.06463	0.1602	0.688972		-2.52361	-2.06463	2.54109	0.110918		--	0.272934
hsa-miR-6735-5p	-1.94606	-2.26408	1.36721	0.242292		0.0474001	-2.26408	0.00105473	0.974092		-+	0.576787
hsa-miR-6736-3p	-2.06321	-2.36631	1.26667	0.260392		0	-2.36631	0	1		-+	0.610767
hsa-miR-6736-5p	0.947027	-2.20211	0.296639	0.585997		1.91862	-2.20211	1.3276	0.249233		++	0.427022
hsa-miR-6737-3p	0.701528	-0.413458	1.01944	0.312651		0.536202	-0.413458	0.773851	0.379028		++	0.371249
hsa-miR-6738-3p	-1.94644	-2.20678	1.36748	0.242246		0.827029	-2.20678	0.386308	0.534247		-+	0.394042
hsa-miR-6739-3p	-1.55601	-1.33239	1.63974	0.200361		0.112704	-1.33239	0.0135138	0.907455		-+	0.491773
hsa-miR-6739-5p	1.96603	-2.31396	1.40438	0.235992		-1.77718	-2.31396	1.34092	0.246871		+-	0.223883
hsa-miR-6740-3p	3.19952	-2.11555	3.28231	0.0700303		0.866483	-2.11555	0.311376	0.576837		++	0.170028
hsa-miR-6741-3p	-1.03093	-1.80045	0.979795	0.322249		-0.695768	-1.80045	0.246171	0.619784		--	0.521445
hsa-miR-6742-3p	2.76686	-2.02051	2.76941	0.0960815		-1.90468	-2.02051	2.62987	0.104871		+-	0.056402
hsa-miR-6743-3p	1.96603	-2.21708	1.40438	0.235992		-0.725812	-2.21708	0.295526	0.586701		+-	0.412213
hsa-miR-6745	-3.68734	-2.15316	3.29429	0.0695213		-1.69602	-2.15316	1.06789	0.301422		--	0.101955
hsa-miR-6746-3p	-1.27386	-2.02235	0.935152	0.333528		-3.41356	-2.02235	5.13585	0.0234366		--	0.0457396
hsa-miR-6746-5p	0	-2.11274	0	1		0.949407	-2.11274	0.763634	0.382194		++	0.749798
hsa-miR-6747-3p	-1.2498	-0.997151	2.27662	0.131337		-0.535925	-0.997151	0.518823	0.471344		--	0.234135
hsa-miR-6748-3p	0	-2.36906	0	1		1.8282	-2.36906	1.42828	0.232045		++	0.571021
hsa-miR-6748-5p	-1.94606	-2.3736	1.36721	0.242292		0	-2.3736	0	1		-+	0.585768
hsa-miR-6749-3p	-0.0011345	-1.92312	7.91989e-07	0.99929		0.127839	-1.92312	0.00837538	0.927082		-+	0.997224
hsa-miR-6750-3p	0.0282904	-2.00881	0.000473192	0.982645		-1.21589	-2.00881	0.891872	0.344971		+-	0.705697
hsa-miR-6750-5p	-1.95894	-2.31051	1.31795	0.250961		1.85819	-2.31051	1.39348	0.237819		-+	0.227913
hsa-miR-6751-3p	-0.78028	-2.25389	0.321521	0.570695		0	-2.25389	0	1		-+	0.890798
hsa-miR-6751-5p	0	-2.25989	0	1		-0.725228	-2.25989	0.295149	0.586939		+-	0.89968
hsa-miR-6752-3p	0	-2.36837	0	1		1.86489	-2.36837	1.39864	0.236951		++	0.578137
hsa-miR-6754-3p	-2.73317	-2.07463	2.59172	0.107423		0.46927	-2.07463	0.156874	0.692051		-+	0.267564
hsa-miR-6754-5p	0	-2.36906	0	1		1.8317	-2.36906	1.42478	0.232619		++	0.57186
hsa-miR-6755-3p	0	-2.32368	0	1		0.0467697	-2.32368	0.00103476	0.974338		++	0.999668
hsa-miR-6755-5p	1.3445	-1.87809	1.0463	0.306362		1.23918	-1.87809	1.37537	0.240891		++	0.266152
hsa-miR-6756-3p	-1.26133	-1.97231	0.887559	0.34614		-1.57769	-1.97231	1.57629	0.209296		--	0.262609
hsa-miR-6757-3p	-0.784007	-2.15407	0.262684	0.608282		-2.53298	-2.15407	2.39105	0.122032		--	0.267271
hsa-miR-6757-5p	-0.0216127	-2.1681	5.98832e-05	0.993826		-0.721523	-2.1681	0.23874	0.625118		--	0.916982
hsa-miR-6758-3p	1.96603	-2.32039	1.40438	0.235992		1.82354	-2.32039	1.43172	0.231484		++	0.213444
hsa-miR-6758-5p	0	-2.37001	0	1		-1.78825	-2.37001	1.32406	0.249864		+-	0.596385
hsa-miR-6759-3p	-1.94606	-2.3736	1.36721	0.242292		0	-2.3736	0	1		-+	0.585768
hsa-miR-676-3p	-0.112635	2.79333	0.0618015	0.803671		-0.111622	2.79333	0.0610028	0.804918		--	0.928661
hsa-miR-676-5p	-0.538828	-0.792057	0.374107	0.540774		0.280919	-0.792057	0.141279	0.707013		-+	0.749933
hsa-miR-6761-3p	-1.06602	-1.87628	0.383817	0.535567		1.13463	-1.87628	0.513025	0.473832		-+	0.60177
hsa-miR-6761-5p	-0.574285	-1.31357	0.373382	0.541166		0.166123	-1.31357	0.0357086	0.850118		-+	0.817246
hsa-miR-6762-3p	2.76347	-1.9714	2.77709	0.0956218		0.437479	-1.9714	0.189685	0.663179		++	0.238315
hsa-miR-6762-5p	0	-2.26317	0	1		0.827075	-2.26317	0.386342	0.534228		++	0.869153
hsa-miR-6763-5p	0	-2.37653	0	1		1.82354	-2.37653	1.43172	0.231484		++	0.570202
hsa-miR-6764-3p	0	-2.30958	0	1		2.60484	-2.30958	2.86389	0.0905882		++	0.30813
hsa-miR-6764-5p	-0.0269495	-2.16172	0.000102883	0.991907		-0.722994	-2.16172	0.218836	0.639928		--	0.923259
hsa-miR-6765-3p	-2.79295	-2.31074	1.88067	0.170258		0	-2.31074	0	1		-+	0.471689
hsa-miR-6766-3p	1.37053	-1.94425	0.960666	0.327019		1.94183	-1.94425	2.32525	0.12729		++	0.173957
hsa-miR-6767-5p	0	-2.37516	0	1		-1.77677	-2.37516	1.34064	0.246921		+-	0.592286
hsa-miR-6769a-3p	0	-2.37516	0	1		-1.77677	-2.37516	1.34064	0.246921		+-	0.592286
hsa-miR-6769b-3p	0	-2.30889	0	1		2.81295	-2.30889	1.99972	0.157328		++	0.448294
hsa-miR-6771-3p	0	-2.31854	0	1		-2.54935	-2.31854	2.6806	0.101578		+-	0.333879
hsa-miR-6772-3p	0.0232185	-2.06224	0.000354283	0.984983		0.82739	-2.06224	0.386575	0.534105		++	0.863985
hsa-miR-6773-3p	1.96603	-2.37183	1.40438	0.235992		0	-2.37183	0	1		++	0.576755
hsa-miR-6774-5p	-0.770001	-2.1649	0.30087	0.583338		2.57969	-2.1649	2.76522	0.0963337		-+	0.217977
hsa-miR-6775-3p	-0.658035	-2.20848	0.177341	0.673668		-1.81985	-2.20848	1.2625	0.261178		--	0.481668
hsa-miR-6776-3p	-2.85029	-2.14188	2.31304	0.128293		3.29101	-2.14188	3.42645	0.0641597		-+	0.0477397
hsa-miR-6777-3p	-3.19706	-2.01673	3.38873	0.0656433		-0.534957	-2.01673	0.15405	0.694694		--	0.186412
hsa-miR-6779-3p	1.96603	-2.37183	1.40438	0.235992		0	-2.37183	0	1		++	0.576755
hsa-miR-6780a-3p	0	-2.37132	0	1		-1.77709	-2.37132	1.34086	0.246883		+-	0.592233
hsa-miR-6780a-5p	-0.377826	-1.91813	0.0916863	0.762044		-0.73821	-1.91813	0.245346	0.620371		--	0.826929
hsa-miR-6780b-3p	0.528894	-1.9578	0.207414	0.648802		1.33157	-1.9578	1.10665	0.292811		++	0.5055
hsa-miR-6781-3p	0	-2.37653	0	1		1.82354	-2.37653	1.43172	0.231484		++	0.570202
hsa-miR-6782-3p	0.0249441	-2.25239	0.000213352	0.988346		1.86848	-2.25239	1.39502	0.237559		++	0.575016
hsa-miR-6783-3p	-1.86071	-2.22509	1.14719	0.284139		2.89942	-2.22509	2.78986	0.0948626		-+	0.124356
hsa-miR-6783-5p	-1.94606	-2.3736	1.36721	0.242292		0	-2.3736	0	1		-+	0.585768
hsa-miR-6784-3p	1.36077	-1.76204	0.96426	0.326116		-0.999841	-1.76204	0.926814	0.335692		+-	0.351639
hsa-miR-6785-3p	0	-2.37653	0	1		1.82354	-2.37653	1.43172	0.231484		++	0.570202
hsa-miR-6786-3p	-0.362435	-2.01375	0.0652435	0.798392		0.927519	-2.01375	0.340913	0.559303		-+	0.806555
hsa-miR-6787-3p	1.98857	-2.31039	1.33863	0.247276		-1.80944	-2.31039	1.28541	0.256895		+-	0.238617
hsa-miR-6788-3p	1.96603	-2.37183	1.40438	0.235992		0	-2.37183	0	1		++	0.576755
hsa-miR-6788-5p	1.96603	-2.37183	1.40438	0.235992		0	-2.37183	0	1		++	0.576755
hsa-miR-6789-3p	0.0199021	-2.15098	0.000172407	0.989524		0.828071	-2.15098	0.387079	0.533839		++	0.865369
hsa-miR-6791-3p	-1.94644	-2.0672	1.36748	0.242246		-0.81632	-2.0672	0.58986	0.442473		--	0.346556
hsa-miR-6793-3p	-0.618277	-1.66801	0.29326	0.588139		-0.843774	-1.66801	0.578357	0.446957		--	0.614093
hsa-miR-6793-5p	1.96635	-2.148	1.4046	0.235956		0.0550775	-2.148	0.00209586	0.963485		++	0.5641
hsa-miR-6795-3p	0.0306234	-1.93078	0.000312332	0.9859		-1.42017	-1.93078	1.49994	0.22068		+-	0.549413
hsa-miR-6796-3p	2.76859	-2.262	2.80802	0.0937942		-1.77677	-2.262	1.34064	0.246921		+-	0.110364
hsa-miR-6797-3p	0	-2.37132	0	1		-1.77709	-2.37132	1.34086	0.246883		+-	0.592233
hsa-miR-6798-3p	-0.221495	-1.3227	0.0596059	0.80712		0.181718	-1.3227	0.0555531	0.813668		-+	0.932872
hsa-miR-6799-3p	1.96603	-2.32039	1.40438	0.235992		1.82354	-2.32039	1.43172	0.231484		++	0.213444
hsa-miR-6799-5p	-1.94644	-2.3693	1.36748	0.242246		0	-2.3693	0	1		-+	0.585703
hsa-miR-6802-3p	-1.02278	-1.50173	1.0496	0.3056		-1.55053	-1.50173	1.88684	0.169559		--	0.205198
hsa-miR-6803-3p	-0.267572	-0.986672	0.126198	0.722408		-0.217785	-0.986672	0.0889717	0.765489		--	0.880593
hsa-miR-6804-3p	1.96603	-2.37183	1.40438	0.235992		0	-2.37183	0	1		++	0.576755
hsa-miR-6804-5p	-0.779617	-2.20044	0.321074	0.570963		1.82417	-2.20044	1.43217	0.231411		-+	0.399551
hsa-miR-6805-3p	0	-2.37516	0	1		-1.77677	-2.37516	1.34064	0.246921		+-	0.592286
hsa-miR-6805-5p	0.76621	-2.19567	0.180452	0.670985		-1.84657	-2.19567	1.18648	0.27604		+-	0.497538
hsa-miR-6806-3p	0.686192	-1.31368	0.684286	0.408115		0.265513	-1.31368	0.117406	0.731865		++	0.659605
hsa-miR-6807-3p	0	-2.31562	0	1		0.047451	-2.31562	0.00105635	0.974072		++	0.999661
hsa-miR-6807-5p	2.7689	-2.20733	2.80846	0.0937685		0.0464554	-2.20733	0.00102488	0.974461		++	0.310013
hsa-miR-6808-3p	0.746264	-2.19787	0.177841	0.673236		-1.80749	-2.19787	1.17383	0.278617		+-	0.501495
hsa-miR-6809-3p	-1.94606	-2.31408	1.36721	0.242292		1.82422	-2.31408	1.4322	0.231405		-+	0.217609
hsa-miR-6809-5p	-1.68744	-1.87041	1.71934	0.189778		-0.795914	-1.87041	0.493767	0.482252		--	0.310365
hsa-miR-6810-3p	0.110921	-2.15225	0.00291033	0.956977		-0.741048	-2.15225	0.214017	0.643637		+-	0.914431
hsa-miR-6810-5p	-2.74631	-2.25211	2.73459	0.0981968		-1.77718	-2.25211	1.34092	0.246871		--	0.114414
hsa-miR-6811-3p	1.91321	-2.26831	1.2052	0.272286		-2.45	-2.26831	2.03401	0.153814		+-	0.174768
hsa-miR-6811-5p	-0.27667	-1.03816	0.0585062	0.808873		1.23084	-1.03816	1.54668	0.213627		-+	0.476166
hsa-miR-6812-3p	-1.29442	-1.8872	0.963331	0.326349		0.412606	-1.8872	0.162312	0.687037		-+	0.559448
hsa-miR-6813-3p	0	-2.31696	0	1		2.60421	-2.31696	2.863	0.0906385		++	0.30825
hsa-miR-6815-3p	0.957378	-1.77812	0.876909	0.34905		1.64258	-1.77812	1.70749	0.191311		++	0.247502
hsa-miR-6815-5p	0.0452515	-1.73152	0.00119411	0.972434		0.524344	-1.73152	0.208611	0.647858		++	0.921082
hsa-miR-6816-3p	1.92641	-2.27096	1.26249	0.261181		2.47628	-2.27096	2.28317	0.130785		++	0.149503
hsa-miR-6817-3p	-1.9937	-2.31357	1.33783	0.247418		-1.74866	-2.31357	1.26139	0.261389		--	0.241772
hsa-miR-6818-3p	-0.581105	-1.30099	0.434655	0.509713		1.14665	-1.30099	1.88422	0.169855		-+	0.298408
hsa-miR-6818-5p	0.0120416	-1.73807	0.000110357	0.991618		0.758873	-1.73807	0.685452	0.407716		++	0.770432
hsa-miR-6819-3p	1.96603	-2.37183	1.40438	0.235992		0	-2.37183	0	1		++	0.576755
hsa-miR-6819-5p	0	-2.37001	0	1		-1.78723	-2.37001	1.3257	0.249571		+-	0.595978
hsa-miR-6820-3p	1.28951	-1.93798	0.893235	0.344602		-1.91668	-1.93798	2.32913	0.126973		+-	0.180671
hsa-miR-6820-5p	1.98005	-2.30992	1.34298	0.24651		1.86335	-2.30992	1.3862	0.239048		++	0.225778
hsa-miR-6821-3p	-2.03133	-2.30848	1.3046	0.253374		-1.82335	-2.30848	1.25407	0.262777		--	0.246971
hsa-miR-6822-3p	1.96603	-2.37183	1.40438	0.235992		0	-2.37183	0	1		++	0.576755
hsa-miR-6824-3p	1.96603	-2.37183	1.40438	0.235992		0	-2.37183	0	1		++	0.576755
hsa-miR-6824-5p	0	-2.37516	0	1		-1.77677	-2.37516	1.34064	0.246921		+-	0.592286
hsa-miR-6825-5p	-1.95891	-2.31051	1.31806	0.250941		1.85813	-2.31051	1.39357	0.237804		-+	0.227888
hsa-miR-6826-3p	-2.74533	-2.12115	2.72987	0.0984872		3.47808	-2.12115	5.70124	0.0169529		-+	0.0123473
hsa-miR-6826-5p	0	-2.30889	0	1		2.81282	-2.30889	2.00123	0.157172		++	0.448005
hsa-miR-6827-5p	-0.225497	-1.80463	0.0359659	0.849586		0.887464	-1.80463	0.490242	0.483819		-+	0.776487
hsa-miR-6828-3p	0	-2.36837	0	1		1.86341	-2.36837	1.40009	0.236708		++	0.577787
hsa-miR-6828-5p	-1.94606	-2.3736	1.36721	0.242292		0	-2.3736	0	1		-+	0.585768
hsa-miR-6829-3p	-2.65927	-2.21603	2.31166	0.128406		-0.0513438	-2.21603	0.000304478	0.986078		--	0.388286
hsa-miR-6829-5p	0	-2.36837	0	1		1.86731	-2.36837	1.39622	0.237357		++	0.578722
hsa-miR-6830-3p	-3.24764	-2.02326	4.0022	0.045441		-0.445842	-2.02326	0.151253	0.697341		--	0.141069
hsa-miR-6830-5p	1.98052	-2.25506	1.365	0.242673		0.0653821	-2.25506	0.00157334	0.96836		++	0.575312
hsa-miR-6831-5p	1.9849	-2.36823	1.35104	0.245096		0	-2.36823	0	1		++	0.589726
hsa-miR-6832-3p	-1.90226	-2.08086	1.26365	0.260961		0.0905309	-2.08086	0.00478463	0.944853		-+	0.591794
hsa-miR-6833-3p	3.65612	-1.97587	5.39885	0.02015		0.546035	-1.97587	0.224401	0.635707		++	0.0686278
hsa-miR-6834-5p	-1.94644	-2.31654	1.36748	0.242246		-1.77677	-2.31654	1.34064	0.246921		--	0.228285
hsa-miR-6836-5p	1.98572	-2.36823	1.34833	0.24557		0	-2.36823	0	1		++	0.590393
hsa-miR-6837-3p	0.401831	-1.66568	0.144613	0.703737		0.627282	-1.66568	0.4582	0.498466		++	0.718265
hsa-miR-6837-5p	0	-2.36837	0	1		1.86763	-2.36837	1.39589	0.237412		++	0.578801
hsa-miR-6838-3p	0	-2.30958	0	1		2.60484	-2.30958	2.86389	0.0905882		++	0.30813
hsa-miR-6838-5p	-1.38658	-1.54359	1.60954	0.204556		0.72476	-1.54359	0.661012	0.416203		-+	0.294872
hsa-miR-6839-5p	2.35855	-1.8456	3.11327	0.0776571		0.562367	-1.8456	0.188625	0.664063		++	0.204463
hsa-miR-6842-3p	-0.457499	-0.470747	0.635893	0.425202		0.484197	-0.470747	0.527845	0.467514		-+	0.519933
hsa-miR-6842-5p	0	-2.37653	0	1		1.82354	-2.37653	1.43172	0.231484		++	0.570202
hsa-miR-6843-3p	-0.982887	-1.94677	0.519555	0.471032		-0.722546	-1.94677	0.227348	0.633497		--	0.659258
hsa-miR-6844	1.97256	-2.36871	1.37876	0.240313		0	-2.36871	0	1		++	0.582954
hsa-miR-6845-3p	0.02029	-2.26459	0.000177434	0.989372		1.82354	-2.26459	1.43172	0.231484		++	0.566589
hsa-miR-6846-3p	1.96603	-2.16228	1.40438	0.235992		0.0547616	-2.16228	0.00207588	0.963659		++	0.564213
hsa-miR-6846-5p	1.9722	-2.36871	1.38034	0.240044		0	-2.36871	0	1		++	0.582571
hsa-miR-6847-5p	0.529815	-1.95891	0.209898	0.646847		1.33073	-1.95891	1.11314	0.291401		++	0.503029
hsa-miR-6848-5p	0	-2.37653	0	1		1.82354	-2.37653	1.43172	0.231484		++	0.570202
hsa-miR-6849-3p	-1.94606	-2.3208	1.36721	0.242292		-1.77677	-2.3208	1.34064	0.246921		--	0.228317
hsa-miR-6850-5p	0	-2.36837	0	1		1.87015	-2.36837	1.39329	0.237849		++	0.579429
hsa-miR-6851-3p	1.93639	-2.10333	1.30213	0.253825		-0.417689	-2.10333	0.0979212	0.754339		+-	0.507974
hsa-miR-6852-3p	1.96603	-2.31396	1.40438	0.235992		-1.77718	-2.31396	1.34092	0.246871		+-	0.223883
hsa-miR-6852-5p	-0.828044	-2.05307	0.273162	0.601218		0.230593	-2.05307	0.0215697	0.883238		-+	0.867131
hsa-miR-6853-3p	0.617138	-1.14714	0.559889	0.454305		0.625878	-1.14714	0.704024	0.401435		++	0.492719
hsa-miR-6854-3p	-1.94644	-2.16113	1.36748	0.242246		1.3303	-2.16113	1.13707	0.286273		-+	0.254413
hsa-miR-6854-5p	1.96603	-2.26964	1.40438	0.235992		0.0467697	-2.26964	0.00103476	0.974338		++	0.567932
hsa-miR-6855-3p	-2.7718	-1.92065	2.70577	0.0999856		1.48865	-1.92065	2.05751	0.151458		-+	0.078598
hsa-miR-6855-5p	0.905254	-2.15591	0.33949	0.560124		-2.54721	-2.15591	2.40066	0.121284		+-	0.250624
hsa-miR-6856-3p	0	-2.31181	0	1		0.0788949	-2.31181	0.00207547	0.963663		++	0.999332
hsa-miR-6857-3p	-1.94606	-2.32214	1.36721	0.242292		1.82354	-2.32214	1.43172	0.231484		-+	0.217664
hsa-miR-6864-3p	1.9718	-2.36871	1.38208	0.239747		0	-2.36871	0	1		++	0.582146
hsa-miR-6864-5p	-1.2942	-2.06264	0.966366	0.325588		0.821989	-2.06264	0.368755	0.543684		-+	0.483524
hsa-miR-6865-3p	-1.95291	-2.25919	1.34421	0.246293		0.0815197	-2.25919	0.00232204	0.961567		-+	0.577959
hsa-miR-6865-5p	0.0202505	-2.31441	0.00017692	0.989388		0	-2.31441	0	1		++	0.999943
hsa-miR-6866-3p	-3.25746	-2.20693	4.10005	0.042882		-1.77677	-2.20693	1.34064	0.246921		--	0.0587446
hsa-miR-6866-5p	0.687988	-0.438406	1.20272	0.272779		-0.685786	-0.438406	0.966994	0.325431		+-	0.303747
hsa-miR-6867-3p	0	-2.37653	0	1		1.82354	-2.37653	1.43172	0.231484		++	0.570202
hsa-miR-6868-3p	0.905358	1.19284	1.63427	0.201114		1.33949	1.19284	3.53289	0.060163		++	0.0655143
hsa-miR-6870-3p	-3.58089	-2.16188	4.78058	0.0287824		-1.78551	-2.16188	1.30796	0.252764		--	0.0430929
hsa-miR-6871-3p	0	-2.36906	0	1		1.82971	-2.36906	1.42678	0.23229		++	0.57138
hsa-miR-6871-5p	-2.74592	-2.31203	2.73406	0.0982295		0	-2.31203	0	1		-+	0.326166
hsa-miR-6872-3p	-1.94606	-2.31571	1.36721	0.242292		-1.77718	-2.31571	1.34092	0.246871		--	0.228284
hsa-miR-6872-5p	0	-2.37132	0	1		-1.77709	-2.37132	1.34086	0.246883		+-	0.592233
hsa-miR-6874-3p	-0.500456	-1.16163	0.370203	0.542893		-0.677787	-1.16163	0.787231	0.374939		--	0.527573
hsa-miR-6874-5p	0	-2.37653	0	1		1.82354	-2.37653	1.43172	0.231484		++	0.570202
hsa-miR-6875-3p	0	-2.31216	0	1		-2.68954	-2.31216	1.71298	0.190599		+-	0.506534
hsa-miR-6875-5p	-2.74568	-2.26564	2.73373	0.0982496		1.82354	-2.26564	1.43172	0.231484		-+	0.108792
hsa-miR-6876-3p	1.97177	-2.36871	1.38221	0.239725		0	-2.36871	0	1		++	0.582116
hsa-miR-6876-5p	0.934543	-2.2087	0.306109	0.580078		-1.7219	-2.2087	1.17183	0.279026		+-	0.456605
hsa-miR-6877-5p	-0.491897	-1.63592	0.179338	0.671943		-2.17953	-1.63592	5.93082	0.0148783		--	0.0560397
hsa-miR-6878-3p	0	-2.37001	0	1		-1.78525	-2.37001	1.32883	0.249014		+-	0.595205
hsa-miR-6879-3p	-3.9426	-1.77499	6.56852	0.0103798		-0.256915	-1.77499	0.0742779	0.785207		--	0.0473508
hsa-miR-6880-3p	0.0155708	-1.94396	0.000119478	0.991279		-2.34397	-1.94396	4.57465	0.0324485		+-	0.142714
hsa-miR-6882-3p	-0.752998	-2.05641	0.270598	0.602931		0.11755	-2.05641	0.00700267	0.933309		-+	0.88627
hsa-miR-6882-5p	0.386521	-0.573073	0.372522	0.541633		0.262751	-0.573073	0.166973	0.682816		++	0.73771
hsa-miR-6883-3p	-0.515953	-0.530255	0.508952	0.475593		-0.27813	-0.530255	0.139743	0.708536		--	0.703518
hsa-miR-6883-5p	-2.74568	-2.21094	2.73373	0.0982496		2.60416	-2.21094	2.86292	0.0906426		-+	0.0509496
hsa-miR-6884-3p	0	-2.26411	0	1		-0.726223	-2.26411	0.295792	0.586533		+-	0.899464
hsa-miR-6884-5p	-1.94606	-2.3736	1.36721	0.242292		0	-2.3736	0	1		-+	0.585768
hsa-miR-6885-3p	1.90036	-2.25501	1.14313	0.284991		2.78008	-2.25501	2.29337	0.129928		++	0.159076
hsa-miR-6886-3p	0	-2.37516	0	1		-1.77677	-2.37516	1.34064	0.246921		+-	0.592286
hsa-miR-6888-3p	0.102802	-0.357544	0.0262645	0.871256		0.0727827	-0.357544	0.0175659	0.89456		++	0.973648
hsa-miR-6888-5p	-1.94606	-2.3736	1.36721	0.242292		0	-2.3736	0	1		-+	0.585768
hsa-miR-6889-3p	1.98899	-2.12249	1.33718	0.247532		0.42705	-2.12249	0.107658	0.742827		++	0.495265
hsa-miR-6889-5p	0	-2.37516	0	1		-1.77677	-2.37516	1.34064	0.246921		+-	0.592286
hsa-miR-6891-3p	0	-2.36837	0	1		1.87039	-2.36837	1.39305	0.23789		++	0.579488
hsa-miR-6892-3p	0	-2.32234	0	1		-2.40392	-2.32234	1.58806	0.207603		+-	0.533982
hsa-miR-6892-5p	0.0195873	-2.20133	0.00016838	0.989647		2.60484	-2.20133	2.86389	0.0905882		++	0.305873
hsa-miR-6893-3p	0	-2.37653	0	1		1.82354	-2.37653	1.43172	0.231484		++	0.570202
hsa-miR-6894-3p	-2.23375	-1.47382	4.64308	0.0311791		-0.471779	-1.47382	0.223773	0.63618		--	0.0975962
hsa-miR-6894-5p	1.96603	-2.26329	1.40438	0.235992		-2.54945	-2.26329	2.68073	0.101569		+-	0.113399
hsa-miR-6895-3p	0.851684	-1.88903	0.312569	0.576108		-0.58757	-1.88903	0.247755	0.61866		+-	0.724114
hsa-miR-6895-5p	1.96603	-2.37183	1.40438	0.235992		0	-2.37183	0	1		++	0.576755
hsa-miR-7-1-3p	0.61962	2.10599	1.63611	0.200861		0.300313	2.10599	0.387982	0.533362		++	0.346431
hsa-miR-7-5p	-0.666819	0.128467	1.37279	0.241332		0.565779	0.128467	1.21924	0.269509		-+	0.242782
hsa-miR-708-3p	2.09526	2.21623	7.42976	0.0064154		0.689444	2.21623	0.881282	0.347851		++	0.0158556
hsa-miR-708-5p	0.611241	4.61016	1.28665	0.256667		0.274913	4.61016	0.263778	0.607536		++	0.445711
hsa-miR-7108-3p	0	-2.37001	0	1		-1.78623	-2.37001	1.32729	0.249288		+-	0.595585
hsa-miR-7109-3p	-1.21829	-2.0743	0.703112	0.40174		0.848154	-2.0743	0.327068	0.56739		-+	0.564994
hsa-miR-7110-3p	1.96603	-2.37183	1.40438	0.235992		0	-2.37183	0	1		++	0.576755
hsa-miR-7111-3p	2.72143	-2.07612	2.4772	0.115508		0.57013	-2.07612	0.187193	0.665264		++	0.274021
hsa-miR-7112-3p	0.0748144	-2.16559	0.0014829	0.969282		0.708211	-2.16559	0.245441	0.620304		++	0.907132
hsa-miR-7113-3p	0.0199752	-2.1673	0.000173349	0.989495		-0.725909	-2.1673	0.295589	0.586661		+-	0.896213
hsa-miR-7113-5p	1.76422	-1.66279	1.75491	0.185261		-0.445439	-1.66279	0.211951	0.645242		+-	0.373451
hsa-miR-7114-3p	1.93654	-2.21712	1.3027	0.25372		0.694839	-2.21712	0.231195	0.630639		++	0.453224
hsa-miR-7114-5p	0	-2.37653	0	1		1.82354	-2.37653	1.43172	0.231484		++	0.570202
hsa-miR-7151-3p	-0.784498	0.00100714	2.09634	0.147652		-0.216116	0.00100714	0.154933	0.693865		--	0.335872
hsa-miR-7151-5p	-0.910177	0.0323984	2.22848	0.135487		-0.674008	0.0323984	1.32615	0.249492		--	0.148301
hsa-miR-7152-5p	0	-2.37516	0	1		-1.77677	-2.37516	1.34064	0.246921		+-	0.592286
hsa-miR-7155-3p	-0.497005	-1.12602	0.351459	0.553289		0.405847	-1.12602	0.29419	0.587548		-+	0.690371
hsa-miR-7155-5p	-2.76658	-2.0496	2.20805	0.137292		0.612263	-2.0496	0.152325	0.696324		-+	0.320028
hsa-miR-7158-3p	3.30616	-2.19688	3.91959	0.0477264		1.85272	-2.19688	1.41002	0.235053		++	0.0615905
hsa-miR-7158-5p	1.96631	-2.31596	1.40457	0.23596		-1.77677	-2.31596	1.34064	0.246921		+-	0.223894
hsa-miR-7160-3p	-0.783156	-0.716657	1.07614	0.299562		0.284754	-0.716657	0.183781	0.668144		-+	0.52213
hsa-miR-7160-5p	3.65363	-1.89103	5.38483	0.0203126		1.24646	-1.89103	1.37715	0.240588		++	0.0308914
hsa-miR-744-3p	0.579413	0.623567	1.28744	0.256519		0.151776	0.623567	0.0920129	0.761634		++	0.514388
hsa-miR-744-5p	-0.642089	5.10554	2.27965	0.131081		-0.090386	5.10554	0.0456453	0.830822		--	0.350379
hsa-miR-758-3p	0.647795	1.02224	1.48224	0.223424		0.470983	1.02224	0.865371	0.35224		++	0.278761
hsa-miR-758-5p	0.0202505	-2.31441	0.00017692	0.989388		0	-2.31441	0	1		++	0.999943
hsa-miR-760	-0.427437	1.92998	0.868496	0.351372		0.112626	1.92998	0.0639059	0.800426		-+	0.638015
hsa-miR-7641	-2.25465	-1.40294	3.29187	0.0696236		0.501941	-1.40294	0.143411	0.704913		-+	0.197018
hsa-miR-765	-1.95324	-2.06556	1.36408	0.242831		-0.812558	-2.06556	0.557685	0.455194		--	0.353981
hsa-miR-766-3p	-0.03734	1.46811	0.00546721	0.941058		-0.145362	1.46811	0.0829889	0.773287		--	0.959014
hsa-miR-766-5p	0.867603	-1.62123	0.582555	0.445313		1.61745	-1.62123	1.84133	0.174796		++	0.27657
hsa-miR-767-3p	0	-2.37653	0	1		1.82354	-2.37653	1.43172	0.231484		++	0.570202
hsa-miR-767-5p	-1.98495	-2.25692	1.34421	0.246294		0.0997686	-2.25692	0.00316888	0.955109		-+	0.575663
hsa-miR-769-3p	-0.0779169	0.875435	0.0284558	0.866042		-0.125605	0.875435	0.0706424	0.790404		--	0.94398
hsa-miR-769-5p	0.652639	5.74057	3.33298	0.0679036		0.559348	5.74057	2.45487	0.117161		++	0.0464123
hsa-miR-770-5p	-1.95649	-2.25483	1.32926	0.248938		0.0544108	-2.25483	0.00118733	0.972512		-+	0.585488
hsa-miR-7703	3.30153	-2.25214	3.98305	0.0459603		0	-2.25214	0	1		++	0.187517
hsa-miR-7705	-0.424991	-0.960442	0.319553	0.571876		-0.180868	-0.960442	0.0680203	0.794241		--	0.812669
hsa-miR-7706	1.54999	1.60362	7.10461	0.00768859		0.955543	1.60362	3.04871	0.0808015		++	0.00520842
hsa-miR-7843-3p	-2.64159	-2.20814	2.21137	0.136997		0.0754241	-2.20814	0.00179005	0.966252		-+	0.400049
hsa-miR-7843-5p	1.98538	-2.31168	1.34947	0.245371		-1.79043	-2.31168	1.28519	0.256936		+-	0.237294
hsa-miR-7844-5p	-2.06457	-2.36631	1.26478	0.260747		0	-2.36631	0	1		-+	0.611245
hsa-miR-7845-5p	-1.0727	-2.21195	0.372999	0.541374		0	-2.21195	0	1		-+	0.873585
hsa-miR-7846-3p	0	-2.31988	0	1		0.0464554	-2.31988	0.00102488	0.974461		++	0.999671
hsa-miR-7851-3p	-1.94606	-2.3736	1.36721	0.242292		0	-2.3736	0	1		-+	0.585768
hsa-miR-7853-5p	-2.74631	-2.30777	2.73459	0.0981968		0	-2.30777	0	1		-+	0.32609
hsa-miR-7854-3p	0	-2.32502	0	1		2.41302	-2.32502	1.92557	0.165244		++	0.462738
hsa-miR-7855-5p	0	-2.31052	0	1		0.0691908	-2.31052	0.00162493	0.967846		++	0.999477
hsa-miR-7973	-0.374859	-1.19863	0.0972907	0.755105		-1.19954	-1.19863	1.05308	0.304799		--	0.568254
hsa-miR-7974	-0.728218	-2.06039	0.227164	0.633635		0.0901117	-2.06039	0.00377825	0.950987		-+	0.907807
hsa-miR-7976	-1.12656	-0.137086	2.72659	0.09869		0.671561	-0.137086	0.834231	0.361052		-+	0.154448
hsa-miR-7977	-1.94644	-2.3693	1.36748	0.242246		0	-2.3693	0	1		-+	0.585703
hsa-miR-7978	-1.97021	-2.26848	1.24924	0.263697		2.45881	-2.26848	2.19013	0.138897		-+	0.157751
hsa-miR-802	0	-2.32368	0	1		0.0467697	-2.32368	0.00103476	0.974338		++	0.999668
hsa-miR-873-3p	-0.796418	-2.1574	0.309659	0.57789		2.56647	-2.1574	2.7094	0.0997584		-+	0.222145
hsa-miR-873-5p	0.0197142	-2.01833	0.000167751	0.989666		-1.88173	-2.01833	2.60524	0.106511		+-	0.342572
hsa-miR-874-3p	-0.570943	6.40635	1.37859	0.240342		-0.638912	6.40635	1.72567	0.188965		--	0.185838
hsa-miR-874-5p	0.12711	1.68028	0.08572	0.76969		-0.0170282	1.68028	0.0015931	0.968162		+-	0.964361
hsa-miR-875-5p	0	-2.37653	0	1		1.82354	-2.37653	1.43172	0.231484		++	0.570202
hsa-miR-876-3p	0	-2.31251	0	1		0.0589847	-2.31251	0.00137945	0.970373		++	0.999557
hsa-miR-877-3p	-0.482473	-0.195592	0.486078	0.485682		-0.985534	-0.195592	2.08824	0.148437		--	0.261684
hsa-miR-877-5p	-0.466778	0.897563	0.682089	0.408868		-0.472303	0.897563	0.673774	0.411739		--	0.468295
hsa-miR-887-3p	-0.293833	3.31618	0.381017	0.537059		-0.184597	3.31618	0.149654	0.698866		--	0.743137
hsa-miR-887-5p	0.476866	0.436571	0.694364	0.404684		0.805538	0.436571	2.00189	0.157103		++	0.238764
hsa-miR-888-5p	1.32839	-1.4812	2.02986	0.154235		1.38882	-1.4812	2.26473	0.132349		++	0.0998513
hsa-miR-889-3p	0.371535	3.03545	0.563755	0.452751		1.20129	3.03545	5.91146	0.0150427		++	0.0407905
hsa-miR-889-5p	-2.04351	-2.30684	1.29138	0.255794		1.91025	-2.30684	1.34157	0.246758		-+	0.237501
hsa-miR-891a-3p	-1.94606	-2.3736	1.36721	0.242292		0	-2.3736	0	1		-+	0.585768
hsa-miR-891a-5p	1.27595	-1.56165	2.09193	0.148079		1.99241	-1.56165	2.71591	0.0993525		++	0.0767834
hsa-miR-891b	2.68517	-2.26639	2.15329	0.142265		1.72373	-2.26639	1.1992	0.273481		++	0.165221
hsa-miR-892a	0.113066	-1.78014	0.00753436	0.93083		1.38404	-1.78014	1.41467	0.234283		++	0.55019
hsa-miR-892b	2.76859	-2.26333	2.80802	0.0937942		1.82354	-2.26333	1.43172	0.231484		++	0.104866
hsa-miR-9-3p	1.96635	-2.06655	1.4046	0.235956		1.99864	-2.06655	3.08731	0.0789051		++	0.0927856
hsa-miR-9-5p	0.0327957	-1.96754	0.000824648	0.977091		0.815477	-1.96754	0.357815	0.549722		++	0.870963
hsa-miR-922	-1.94606	-2.3208	1.36721	0.242292		-1.77677	-2.3208	1.34064	0.246921		--	0.228317
hsa-miR-92a-1-5p	-2.56198	-0.55644	8.44329	0.00366394		-0.0525632	-0.55644	0.00424122	0.948075		--	0.0231436
hsa-miR-92a-3p	-0.303352	6.71647	0.727554	0.393677		-0.18029	6.71647	0.25728	0.611995		--	0.583831
hsa-miR-92b-3p	-0.310777	5.89053	0.538556	0.463032		0.143173	5.89053	0.114644	0.734918		-+	0.707109
hsa-miR-92b-5p	-0.675621	0.839466	1.81468	0.177948		0.432908	0.839466	0.782978	0.376232		-+	0.247969
hsa-miR-93-3p	-0.812333	1.69675	2.39806	0.121486		0.249258	1.69675	0.235759	0.627286		-+	0.272385
hsa-miR-93-5p	-0.191558	8.42616	0.268393	0.604412		0.565407	8.42616	2.32563	0.127258		-+	0.27421
hsa-miR-933	-2.78784	-2.26011	2.13161	0.144289		-1.70534	-2.26011	1.10765	0.292593		--	0.175834
hsa-miR-935	-0.532443	-0.339208	0.707584	0.400247		-1.72134	-0.339208	6.88375	0.00869828		--	0.0231876
hsa-miR-937-3p	0.0328519	-1.90229	0.00059978	0.980461		-1.09713	-1.90229	1.00522	0.316051		+-	0.672922
hsa-miR-938	0.822533	-2.21174	0.358304	0.54945		-1.77677	-2.21174	1.34064	0.246921		+-	0.406676
hsa-miR-939-3p	-0.78028	-2.1993	0.321521	0.570695		1.82417	-2.1993	1.43217	0.231411		-+	0.399426
hsa-miR-939-5p	0.822572	-2.11505	0.358332	0.549434		3.10748	-2.11505	4.29238	0.0382834		++	0.10226
hsa-miR-940	-0.74284	-1.97841	0.321056	0.570974		-0.663303	-1.97841	0.202317	0.652857		--	0.740612
hsa-miR-942-3p	-0.790688	-1.97694	0.315898	0.574084		0.91295	-1.97694	0.689015	0.406499		-+	0.572946
hsa-miR-942-5p	-0.479054	0.826144	0.734097	0.391558		0.940475	0.826144	2.84712	0.0915378		-+	0.155148
hsa-miR-943	0.390503	-1.87457	0.139495	0.708783		1.36685	-1.87457	1.12601	0.288628		++	0.529198
hsa-miR-944	1.25212	-0.431269	2.25193	0.133448		0.844128	-0.431269	1.38504	0.239245		++	0.141892
hsa-miR-95-3p	0.343013	5.96449	0.913936	0.339072		0.685477	5.96449	3.65433	0.0559236		++	0.094153
hsa-miR-95-5p	-1.94644	-2.3693	1.36748	0.242246		0	-2.3693	0	1		-+	0.585703
hsa-miR-96-3p	1.99226	-2.21489	1.32542	0.249621		0.696558	-2.21489	0.222703	0.636988		++	0.451388
hsa-miR-96-5p	-1.01513	3.2452	1.72042	0.189639		1.6303	3.2452	4.34294	0.0371628		-+	0.0419685
hsa-miR-98-3p	-0.128043	1.12602	0.0623001	0.802897		0.363762	1.12602	0.472285	0.491938		-+	0.76188
hsa-miR-98-5p	0.0716427	7.65945	0.031393	0.859366		0.524287	7.65945	1.67387	0.195741		++	0.468056
hsa-miR-99a-3p	0.486176	5.65276	1.1032	0.293565		-0.328575	5.65276	0.504908	0.477352		+-	0.415519
hsa-miR-99a-5p	0.300688	14.8515	0.554569	0.456457		0.209698	14.8515	0.26997	0.603352		++	0.630542
hsa-miR-99b-3p	0.0754562	6.13614	0.0505866	0.822046		-0.0376005	6.13614	0.0125584	0.910772		+-	0.965385
hsa-miR-99b-5p	0.186391	11.0508	0.288999	0.590863		0.0517085	11.0508	0.0222572	0.881405		++	0.860557
__no_feature	-0.450324	15.4959	0.976443	0.323079		-0.202859	15.4959	0.198785	0.655704		--	0.540605
__ambiguous	0.0570973	12.8135	0.0247995	0.874868		0.0769587	12.8135	0.0450523	0.831908		++	0.959046
__too_low_aQual	-0.108778	18.8947	0.0925121	0.761008		-0.108606	18.8947	0.0922192	0.761375		--	0.895621
__not_aligned	-0.386069	17.3308	0.853804	0.355478		-0.228183	17.3308	0.298836	0.584613		--	0.534318
LogFC, fold change at log2 scale. LogCPM, count per million at log2 scale. LR,likelihood ratio statistics. P, p values calculated by GLM-LRT model. Pfisher, p value of Fisher test. Direction, miRNA expression was higher (+), or lower (-) in older group compared with younger group. Pfisher, p value of meta-analysis with Fisher test.

## Sheet: Table S3
Table S3. List of 141 miRNAs Associated with Human AA
miRNA	SR60 vs. SR40					SR70 vs. SR50					Meta-analysis
	LogFC	LogCPM	LR	P		LogFC	LogCPM	LR	P		Direction	PFisher
hsa-miR-23a-5p	-3.22026	-0.360318	13.2282	0.000275766		-2.21513	-0.360318	6.48837	0.0108582		--	4.10786e-05
hsa-miR-605-5p	-4.95978	-1.39746	12.5826	0.000389351		1.4199	-1.39746	2.77053	0.0960144		-+	0.00041848
hsa-miR-1263	-4.31356	-1.69766	6.97295	0.00827509		2.64973	-1.69766	4.34486	0.0371209		-+	0.00279167
hsa-miR-146a-5p	0.610953	8.26648	2.42467	0.119439		1.18969	8.26648	9.02118	0.00266869		++	0.00288499
hsa-miR-509-3-5p	2.35526	0.428644	5.82058	0.0158397		2.11868	0.428644	5.04909	0.0246388		++	0.00345339
hsa-miR-34a-5p	0.91635	6.91754	4.40774	0.0357763		1.10166	6.91754	6.3395	0.0118078		++	0.00370458
hsa-miR-7706	1.54999	1.60362	7.10461	0.00768859		0.955543	1.60362	3.04871	0.0808015		++	0.00520842
hsa-miR-4423-3p	1.44647	-0.254203	3.91624	0.0478217		1.9943	-0.254203	6.12795	0.0133061		++	0.00531951
hsa-miR-215-5p	0.884989	1.58667	1.48447	0.223076		2.14671	1.58667	8.74506	0.00310442		++	0.00573074
hsa-miR-1-5p	-2.13832	1.92456	10.4112	0.0012525		-0.172151	1.92456	0.0753696	0.783673		--	0.00778015
hsa-miR-5683	2.5456	-1.79686	3.94289	0.04707		3.53373	-1.79686	5.00336	0.0252982		++	0.00920852
hsa-miR-5571-3p	0.721413	-1.03917	0.197447	0.65679		4.61103	-1.03917	9.55565	0.00199335		++	0.0100002
hsa-miR-373-3p	-0.587267	-0.447068	0.505137	0.477252		-2.05401	-0.447068	8.8884	0.00286988		--	0.0104001
hsa-miR-33b-3p	-2.79983	-1.5914	6.34534	0.011769		-1.59523	-1.5914	2.4282	0.119169		--	0.0106163
hsa-miR-199b-5p	1.06127	11.8369	5.08002	0.0242031		0.875646	11.8369	3.48264	0.0620159		++	0.0112598
hsa-miR-4639-5p	2.0062	-1.92178	2.87949	0.0897145		3.47829	-1.92178	5.62741	0.0176818		++	0.0118122
hsa-miR-33a-3p	1.64699	2.9032	8.62914	0.00330827		0.381924	2.9032	0.490606	0.483657		++	0.0119009
hsa-miR-603	2.76806	-2.11824	2.79643	0.0944747		3.47518	-2.11824	5.66281	0.0173283		++	0.0121387
hsa-miR-6826-3p	-2.74533	-2.12115	2.72987	0.0984872		3.47808	-2.12115	5.70124	0.0169529		-+	0.0123473
hsa-miR-148a-5p	1.12757	5.23893	7.25028	0.00708901		0.472382	5.23893	1.29999	0.254216		++	0.0131895
hsa-miR-4529-3p	3.65861	-2.11117	5.61244	0.0178334		-2.54904	-2.11117	2.68017	0.101605		+-	0.0132515
hsa-miR-302c-3p	1.74929	2.35254	7.05366	0.00791033		0.770409	2.35254	1.43514	0.230927		++	0.0133445
hsa-miR-103a-2-5p	1.6966	1.20007	9.10413	0.00255032		0.180477	1.20007	0.116308	0.733074		++	0.0136143
hsa-miR-6514-3p	-3.25683	-2.1168	4.09876	0.0429146		-3.04962	-2.1168	4.01942	0.0449793		--	0.0139946
hsa-miR-27a-5p	-2.3524	3.15606	7.09147	0.00774516		-0.930344	3.15606	1.21131	0.271073		--	0.0150452
hsa-miR-708-3p	2.09526	2.21623	7.42976	0.0064154		0.689444	2.21623	0.881282	0.347851		++	0.0158556
hsa-miR-365a-5p	1.86732	3.1578	7.04455	0.00795067		0.689852	3.1578	1.01886	0.312789		++	0.0174
hsa-miR-342-5p	-1.27056	1.74238	6.53979	0.0105488		0.509721	1.74238	1.10443	0.293295		-+	0.0209715
hsa-miR-218-5p	1.09092	2.86901	4.23194	0.03967		0.921296	2.86901	3.08556	0.0789899		++	0.0212002
hsa-miR-3143	-2.11241	-1.32971	4.41196	0.0356878		1.44683	-1.32971	2.82091	0.0930439		-+	0.0222729
hsa-miR-146b-3p	0.773086	0.711713	1.74294	0.186767		1.3772	0.711713	5.61414	0.0178161		++	0.0223124
hsa-miR-3679-5p	2.81604	-2.09249	2.48549	0.1149		3.63403	-2.09249	4.72171	0.0297841		++	0.0228517
hsa-miR-4732-5p	-1.60836	-1.3764	2.98417	0.0840824		2.47784	-1.3764	4.16755	0.0412053		-+	0.0230924
hsa-miR-92a-1-5p	-2.56198	-0.55644	8.44329	0.00366394		-0.0525632	-0.55644	0.00424122	0.948075		--	0.0231436
hsa-miR-935	-0.532443	-0.339208	0.707584	0.400247		-1.72134	-0.339208	6.88375	0.00869828		--	0.0231876
hsa-miR-374a-3p	1.20809	7.21882	5.19117	0.0227019		0.73687	7.21882	1.96659	0.16081		++	0.0241415
hsa-miR-323a-3p	-1.17235	1.8202	6.40502	0.0113798		-0.440954	1.8202	0.972429	0.324075		--	0.0243501
hsa-miR-451a	-1.21182	13.3524	2.76915	0.096097		1.51676	13.3524	4.27194	0.0387466		-+	0.024549
hsa-miR-3606-5p	2.76859	-2.15891	2.80802	0.0937942		-3.04984	-2.15891	4.01986	0.0449675		+-	0.027282
hsa-miR-3187-3p	3.65892	-2.14801	5.61332	0.0178245		-1.77718	-2.14801	1.34092	0.246871		+-	0.028277
hsa-miR-6729-3p	-2.74568	-2.16484	2.73373	0.0982496		-3.04952	-2.16484	4.01922	0.0449845		--	0.028382
hsa-miR-183-5p	-0.621408	4.4227	0.683825	0.408273		1.95757	4.4227	6.38491	0.0115094		-+	0.0298875
hsa-miR-3942-5p	1.96631	-2.16083	1.40457	0.23596		-3.42053	-2.16083	5.35784	0.0206293		+-	0.0307888
hsa-miR-7160-5p	3.65363	-1.89103	5.38483	0.0203126		1.24646	-1.89103	1.37715	0.240588		++	0.0308914
hsa-miR-1908-5p	-4.1335	-1.77292	6.48483	0.0108799		0.866127	-1.77292	0.56656	0.451629		-+	0.0310334
hsa-miR-30a-5p	1.07097	12.9331	6.39641	0.0114351		0.306166	12.9331	0.533596	0.465099		++	0.0331689
hsa-miR-101-3p	0.938513	7.50531	4.9457	0.0261556		0.52991	7.50531	1.59524	0.20658		++	0.0336121
hsa-miR-495-5p	-1.95272	-2.16801	1.34497	0.24616		3.43862	-2.16801	5.1889	0.0227316		-+	0.0346131
hsa-miR-1537-5p	2.00292	-1.63772	2.44774	0.117694		2.07818	-1.63772	3.89402	0.0484582		++	0.0351703
hsa-miR-182-5p	-0.909891	5.74603	1.3269	0.249358		1.83314	5.74603	5.14452	0.0233198		-+	0.0357465
hsa-miR-15b-5p	0.54668	5.88426	1.43131	0.23155		1.02334	5.88426	4.95036	0.0260853		++	0.0369007
hsa-miR-4449	-3.91336	-1.89092	6.19289	0.0128265		-0.762807	-1.89092	0.450778	0.501966		--	0.0389234
hsa-miR-577	-1.98377	-1.90795	1.34504	0.246147		2.66667	-1.90795	4.90664	0.0267536		-+	0.0396629
hsa-miR-889-3p	0.371535	3.03545	0.563755	0.452751		1.20129	3.03545	5.91146	0.0150427		++	0.0407905
hsa-miR-96-5p	-1.01513	3.2452	1.72042	0.189639		1.6303	3.2452	4.34294	0.0371628		-+	0.0419685
hsa-miR-4750-5p	-0.86575	-1.91643	0.641818	0.423053		3.48102	-1.91643	5.72407	0.0167339		-+	0.042126
hsa-miR-16-2-3p	-1.14926	5.45464	6.13871	0.0132254		0.279499	5.45464	0.372473	0.541659		-+	0.0425431
hsa-miR-500a-5p	3.28133	-2.02468	4.21101	0.0401624		-1.59668	-2.02468	1.78943	0.180996		+-	0.0430637
hsa-miR-6870-3p	-3.58089	-2.16188	4.78058	0.0287824		-1.78551	-2.16188	1.30796	0.252764		--	0.0430929
hsa-miR-624-3p	-0.889232	-1.70909	0.962657	0.326518		3.41928	-1.70909	5.22149	0.0223094		-+	0.0431385
hsa-miR-199a-3p	1.41792	4.60416	5.85335	0.0155475		0.411482	4.60416	0.512391	0.474106		++	0.0435648
hsa-miR-1249-3p	-0.663548	0.322322	1.02988	0.310187		-1.41883	0.322322	5.08965	0.024069		--	0.0440295
hsa-miR-544b	-2.02247	-2.14165	1.31338	0.251784		3.64565	-2.14165	4.70247	0.0301194		-+	0.0446048
hsa-miR-6746-3p	-1.27386	-2.02235	0.935152	0.333528		-3.41356	-2.02235	5.13585	0.0234366		--	0.0457396
hsa-miR-495-3p	-1.15278	3.27377	7.05284	0.00791399		0.00151439	3.27377	1.28596e-05	0.997139		-+	0.0461011
hsa-miR-6879-3p	-3.9426	-1.77499	6.56852	0.0103798		-0.256915	-1.77499	0.0742779	0.785207		--	0.0473508
hsa-miR-181b-3p	0.778285	-0.312299	1.33816	0.247359		1.27292	-0.312299	4.54635	0.032989		++	0.0473981
hsa-miR-3117-3p	2.14934	0.991586	6.45866	0.0110413		0.273451	0.991586	0.108019	0.742411		++	0.0475762
hsa-miR-4473	2.16411	-0.20155	4.01154	0.0451898		1.30205	-0.20155	1.74178	0.186914		++	0.0487706
hsa-miR-4743-3p	1.96635	-2.20481	1.4046	0.235956		3.10811	-2.20481	4.29372	0.0382534		++	0.0515176
hsa-miR-3194-3p	0.363867	-0.536865	0.237762	0.625827		-1.96349	-0.536865	5.97969	0.0144716		+-	0.0516617
hsa-miR-302a-3p	1.43829	2.73437	4.98585	0.0255554		0.581657	2.73437	0.836186	0.36049		++	0.0523931
hsa-miR-542-3p	1.04976	5.09311	6.45439	0.0110679		0.0836705	5.09311	0.0416665	0.838257		++	0.0526987
hsa-miR-6125	3.28106	-2.21087	4.21043	0.0401761		1.82354	-2.21087	1.43172	0.231484		++	0.0528036
hsa-miR-21-5p	0.478392	13.7079	1.18943	0.275445		0.932734	13.7079	4.46526	0.0345908		++	0.0538662
hsa-miR-548u	3.68436	-1.93168	5.24776	0.0219751		0.888645	-1.93168	0.604026	0.437046		++	0.0542206
hsa-miR-612	0	-2.16701	0	1		-3.71504	-2.16701	6.69452	0.00967098		+-	0.0545311
hsa-miR-6877-5p	-0.491897	-1.63592	0.179338	0.671943		-2.17953	-1.63592	5.93082	0.0148783		--	0.0560397
hsa-miR-144-5p	-0.57581	7.5548	0.483232	0.486962		1.97336	7.5548	5.31727	0.0211151		-+	0.0573476
hsa-miR-6866-3p	-3.25746	-2.20693	4.10005	0.042882		-1.77677	-2.20693	1.34064	0.246921		--	0.0587446
hsa-miR-639	1.96635	-2.21228	1.4046	0.235956		-3.04952	-2.21228	4.01922	0.0449845		+-	0.0588624
hsa-miR-375	4.15535	-1.18786	5.96733	0.0145734		0.334973	-1.18786	0.109414	0.740812		++	0.0596871
hsa-miR-4783-3p	-1.94644	-2.21206	1.36748	0.242246		-3.04962	-2.21206	4.01942	0.0449793		--	0.0601392
hsa-miR-7158-3p	3.30616	-2.19688	3.91959	0.0477264		1.85272	-2.19688	1.41002	0.235053		++	0.0615905
hsa-miR-3145-5p	1.74314	-1.00096	4.77916	0.0288062		-0.584032	-1.00096	0.724002	0.394834		+-	0.0622875
hsa-miR-20b-3p	3.66612	-1.95905	5.52468	0.0187501		0.557472	-1.95905	0.240053	0.624168		++	0.0637578
hsa-miR-1251-3p	3.30345	-2.19849	3.95734	0.0466675		-1.79222	-2.19849	1.31752	0.251037		+-	0.0638115
hsa-miR-19b-1-5p	2.3998	-1.26942	5.39294	0.0202183		-0.489268	-1.26942	0.29645	0.586116		+-	0.0644111
hsa-miR-498	-1.93687	-2.21378	1.34692	0.245817		-3.04916	-2.21378	3.89785	0.048348		--	0.0645639
hsa-miR-670-3p	3.28908	-1.93542	4.13319	0.04205		-1.12754	-1.93542	1.14219	0.28519		+-	0.0650399
hsa-miR-6721-5p	-3.63399	-1.97763	5.46429	0.0194089		0.558032	-1.97763	0.248748	0.617958		-+	0.0650473
hsa-miR-6833-3p	3.65612	-1.97587	5.39885	0.02015		0.546035	-1.97587	0.224401	0.635707		++	0.0686278
hsa-miR-548ar-3p	2.85507	0.822024	4.76734	0.0290046		0.875647	0.822024	0.534876	0.464564		++	0.0715086
hsa-miR-548k	0.294246	2.2072	0.467641	0.494074		0.934994	2.2072	4.8647	0.0274116		++	0.071805
hsa-miR-3616-5p	-0.0829904	-1.59746	0.00485332	0.94446		2.87439	-1.59746	5.92097	0.0149617		-+	0.0743192
hsa-miR-4633-3p	3.62207	-1.84874	4.7477	0.0293375		0.752098	-1.84874	0.436095	0.509013		++	0.0777148
hsa-miR-148b-3p	0.755025	10.4197	3.97711	0.0461225		0.361745	10.4197	0.920957	0.337224		++	0.0803105
hsa-miR-6726-3p	0.00556016	-1.54307	4.79025e-05	0.994478		-2.67115	-1.54307	5.81133	0.0159232		+-	0.0814808
hsa-miR-1243	-1.94057	-1.05321	5.3404	0.0208367		0.223683	-1.05321	0.0767565	0.781742		-+	0.083355
hsa-miR-4757-5p	0.0196636	-2.10543	0.000169351	0.989617		3.48034	-2.10543	5.72215	0.0167522		++	0.0845436
hsa-miR-142-5p	-0.26682	8.12389	0.22999	0.631531		1.24453	8.12389	4.86531	0.0274018		-+	0.0875077
hsa-miR-3164	0.940899	-1.96093	0.666506	0.414272		3.11926	-1.96093	4.11175	0.0425864		++	0.0888725
hsa-miR-136-5p	1.04324	3.78627	4.75763	0.0291687		0.23987	3.78627	0.258511	0.611145		++	0.0896142
hsa-miR-6894-3p	-2.23375	-1.47382	4.64308	0.0311791		-0.471779	-1.47382	0.223773	0.63618		--	0.0975962
hsa-miR-4429	3.28308	-1.97233	4.06672	0.0437362		-0.822159	-1.97233	0.54308	0.461159		+-	0.0989023
hsa-miR-543	-1.0802	1.86058	4.12931	0.0421465		0.355076	1.86058	0.49574	0.481378		-+	0.0993667
hsa-miR-3138	0.0196636	-2.10663	0.000169351	0.989617		-3.42053	-2.10663	5.35784	0.0206293		+-	0.0998601
hsa-miR-939-5p	0.822572	-2.11505	0.358332	0.549434		3.10748	-2.11505	4.29238	0.0382834		++	0.10226
hsa-miR-3188	0.266841	-1.45386	0.0931809	0.760172		-2.04916	-1.45386	4.76711	0.0290084		+-	0.106164
hsa-miR-4738-3p	-0.77998	-2.10837	0.30325	0.581852		3.12045	-2.10837	4.13652	0.0419674		-+	0.115071
hsa-miR-1185-2-3p	-0.111237	-0.964969	0.0243423	0.876017		1.65603	-0.964969	4.82513	0.0280477		-+	0.115633
hsa-miR-146b-5p	0.109662	8.28153	0.0470257	0.828322		1.11	8.28153	4.70634	0.0300516		++	0.116825
hsa-miR-433-5p	-3.25746	-2.02538	4.10005	0.042882		0.558392	-2.02538	0.249025	0.617762		-+	0.122678
hsa-miR-3140-3p	-0.434384	-1.98408	0.106971	0.743619		3.33224	-1.98408	4.40527	0.0358281		-+	0.123228
hsa-miR-3667-3p	3.28106	-2.01776	4.21043	0.0401761		-0.445722	-2.01776	0.158073	0.690937		+-	0.127253
hsa-miR-153-5p	-0.00821966	-2.02079	9.95498e-06	0.997483		-3.40522	-2.02079	4.83675	0.0278594		--	0.127361
hsa-miR-424-5p	0.889501	5.06329	4.34696	0.037075		0.12724	5.06329	0.0904328	0.763628		++	0.129228
hsa-miR-145-5p	-0.1908	10.9634	0.237121	0.626294		-0.780422	10.9634	3.9226	0.0476411		--	0.134626
hsa-miR-4633-5p	-3.25507	-1.93992	3.98623	0.0458736		0.407854	-1.93992	0.1596	0.689525		-+	0.140872
hsa-miR-6830-3p	-3.24764	-2.02326	4.0022	0.045441		-0.445842	-2.02326	0.151253	0.697341		--	0.141069
hsa-miR-6880-3p	0.0155708	-1.94396	0.000119478	0.991279		-2.34397	-1.94396	4.57465	0.0324485		+-	0.142714
hsa-miR-490-3p	0.782125	8.70611	4.16892	0.041172		-0.091242	8.70611	0.0574181	0.810624		+-	0.146848
hsa-miR-34a-3p	1.2547	0.166043	4.0093	0.04525		0.176943	0.166043	0.0978349	0.754444		++	0.149436
hsa-miR-455-5p	0.704962	6.98604	4.13988	0.0418843		-0.0764706	6.98604	0.0492453	0.824382		+-	0.150751
hsa-miR-218-1-3p	-1.32819	-0.120791	4.11442	0.0425192		-0.119879	-0.120791	0.0391257	0.8432		--	0.155181
hsa-miR-585-5p	0.266999	-1.19797	0.0874949	0.767386		-1.52508	-1.19797	3.94062	0.0471333		+-	0.156235
hsa-miR-1276	0	-2.26028	0	1		3.10811	-2.26028	4.29372	0.0382534		++	0.163094
hsa-miR-4676-5p	0	-2.26757	0	1		3.10748	-2.26757	4.29238	0.0382834		++	0.163192
hsa-miR-664b-3p	0.0189422	-2.04191	0.000243984	0.987538		3.12291	-2.04191	4.25677	0.0390941		++	0.164246
hsa-miR-30e-5p	0.824046	11.9972	3.88923	0.0485966		-0.0684483	11.9972	0.0271933	0.86902		+-	0.175877
hsa-miR-520d-3p	-3.25707	-2.25985	4.09925	0.0429022		0	-2.25985	0	1		-+	0.177994
hsa-miR-487b-3p	-0.839914	2.89162	3.88091	0.0488382		-0.0566697	2.89162	0.0188748	0.890726		--	0.179877
hsa-miR-4709-5p	0.0403857	-1.49707	0.00149361	0.969172		1.79318	-1.49707	3.99728	0.0455737		++	0.181964
hsa-miR-4672	0.0215895	-2.1638	0.000194309	0.988878		-3.04849	-2.1638	4.00556	0.0453504		+-	0.184071
hsa-miR-4728-5p	0	-2.26278	0	1		-3.04993	-2.26278	4.02005	0.0449623		+-	0.184432
hsa-miR-4794	3.28655	-2.16042	3.97338	0.0462248		0.0379722	-2.16042	0.000727203	0.978486		++	0.185263
hsa-miR-4506	0.0483189	-2.06395	0.00117848	0.972615		3.07968	-2.06395	3.94773	0.0469345		++	0.186558
hsa-miR-7703	3.30153	-2.25214	3.98305	0.0459603		0	-2.25214	0	1		++	0.187517
hsa-miR-335-5p	0.0207516	5.9628	0.00181851	0.965985		0.965823	5.9628	3.88181	0.048812		++	0.191171
hsa-miR-4632-3p	-3.31841	-2.06169	3.89759	0.0483556		0.00030193	-2.06169	3.97758e-05	0.994968		-+	0.194095
hsa-miR-4772-5p	-0.0076561	-1.51734	3.94169e-05	0.994991		2.00246	-1.51734	3.87744	0.0489393		-+	0.195857
LogFC, fold change at log2 scale. LogCPM, count per million at log2 scale. LR,likelihood ratio statistics. P, p values calculated by GLM-LRT model. Pfisher, p value of Fisher test. Direction, miRNA expression was higher (+), or lower (-) in older group compared with younger group. Pfisher, p value of meta-analysis with Fisher test.

## Sheet: Table S4
Table S4. Results of Differential Expression Aanalysis using mRNA-seq for for Human AA
Entrez ID	Chr	Length	Gene	Title	SR60 vs. SR40					SR70 vs. SR50					Meta-analysis
	Chr	Length	SYMBOL	GENENAME	LogFC	LogCPM	LR	P		LogFC	LogCPM	LR	P		Direction	PFisher	FDR
10319	9	6098	LAMC3	laminin subunit gamma 3	1.77371	2.06827	10.7822	0.00102481		-2.60766	2.06827	22.0416	2.66801e-06		+-	5.66453e-08	0.00122053
23632	1	1739	CA14	carbonic anhydrase 14	-0.226684	3.71435	0.313138	0.575761		-2.44432	3.71435	31.9592	1.57442e-08		--	1.76936e-07	0.00190621
7057	15	5790	THBS1	thrombospondin 1	-4.5075	6.82135	24.3306	8.11411e-07		-1.66179	6.82135	4.20028	0.0404174		--	5.97952e-07	0.00306726
7448	17	1678	VTN	vitronectin	1.77969	3.00348	10.6385	0.00110758		2.2426	3.00348	16.5454	4.75001e-05		++	9.34376e-07	0.00306726
8913	17	8406	CACNA1G	calcium voltage-gated channel subunit alpha1 G	-1.44437	4.36488	8.06473	0.00451353		-2.2998	4.36488	19.1979	1.17842e-05		--	9.44063e-07	0.00306726
1421	2	707	CRYGD	crystallin gamma D	-0.949495	0.521949	1.7163	0.190171		-4.51186	0.521949	26.0263	3.36791e-07		--	1.12491e-06	0.00306726
22865	3	4222	SLITRK3	SLIT and NTRK like family member 3	-1.6025	0.887751	5.53074	0.0186852		-3.83424	0.887751	23.4075	1.31067e-06		--	4.5368e-07	0.00306726
213	4	2247	ALB	albumin	-4.17571	0.127217	11.3276	0.000763632		-4.95526	0.127217	15.4443	8.49727e-05		--	1.13882e-06	0.00306726
100506573	1	415	NA	NA	1.55567	6.08488	10.0645	0.00151151		-1.91823	6.08488	14.873	0.000114998		+-	2.87938e-06	0.0065924
2069	4	4628	EREG	epiregulin	-4.68463	-1.29186	20.0767	7.43968e-06		-1.94119	-1.29186	5.02921	0.0249232		--	3.05956e-06	0.0065924
7135	1	6143	TNNI1	troponin I1, slow skeletal type	0.982514	7.55	5.41705	0.019941		-1.90469	7.55	19.3507	1.08777e-05		+-	3.54516e-06	0.00670612
9547	5	1975	CXCL14	C-X-C motif chemokine ligand 14	1.18586	4.04733	1.10423	0.293339		7.09436	4.04733	24.2382	8.51267e-07		++	4.04605e-06	0.00670612
3117	6	1542	HLA-DQA1	major histocompatibility complex, class II, DQ alpha 1	0.864372	3.94819	2.74727	0.0974208		2.57121	3.94819	22.2118	2.44174e-06		++	3.86585e-06	0.00670612
5582	19	3128	PRKCG	protein kinase C gamma	-8.56342	-0.277484	17.8236	2.42363e-05		-4.35922	-0.277484	5.62536	0.0177024		--	6.71953e-06	0.0103418
644139	17	3466	PIRT	phosphoinositide interacting regulator of transient receptor potential channels	-6.58807	-1.71668	19.1062	1.23642e-05		3.51072	-1.71668	4.28181	0.0385223		-+	7.40988e-06	0.010644
3006	6	732	HIST1H1C	histone cluster 1 H1 family member c	2.06227	5.53972	19.4042	1.05776e-05		0.85515	5.53972	3.55398	0.0594029		++	9.60114e-06	0.0121691
64409	7	3250	WBSCR17	Williams-Beuren syndrome chromosome region 17	3.71638	2.49923	12.3198	0.00044818		3.34559	2.49923	10.315	0.00131953		++	9.07236e-06	0.0121691
389336	5	542	C5orf46	chromosome 5 open reading frame 46	3.47688	0.963969	15.4309	8.55779e-05		2.17508	0.963969	6.70716	0.00960264		++	1.23363e-05	0.0147671
100506602	7	683	NA	NA	5.89663	-2.1298	14.7958	0.000119801		-4.39042	-2.1298	7.1661	0.0074294		+-	1.32902e-05	0.0150717
348249	17	1487	CCL15-CCL14	CCL15-CCL14 readthrough (NMD candidate)	2.19054	6.24058	19.544	9.83093e-06		-0.66793	6.24058	1.96336	0.161154		+-	2.27432e-05	0.0222747
6358	17	554	CCL14	C-C motif chemokine ligand 14	2.19102	6.24108	19.5465	9.81786e-06		-0.668104	6.24108	1.96384	0.161103		+-	2.27083e-05	0.0222747
7071	8	3423	KLF10	Kruppel like factor 10	-2.23522	5.78885	13.5961	0.000226652		-1.61895	5.78885	7.4324	0.00640599		--	2.09697e-05	0.0222747
3119	6	1224	HLA-DQB1	major histocompatibility complex, class II, DQ beta 1	1.09324	4.59657	4.19786	0.040475		2.2486	4.59657	16.5961	4.62469e-05		++	2.65588e-05	0.0248808
118881	10	975	COMTD1	catechol-O-methyltransferase domain containing 1	2.49402	4.31085	21.2323	4.06852e-06		0.304122	4.31085	0.350227	0.553984		++	3.15609e-05	0.0261554
100506349	22	150	NA	NA	2.71472	2.72539	21.3457	3.83473e-06		0.320565	2.72539	0.331692	0.564665		++	3.04077e-05	0.0261554
245806	6	2231	VGLL2	vestigial like family member 2	4.40979	0.577872	18.7188	1.51479e-05		-1.34678	0.577872	2.21143	0.136991		+-	2.92293e-05	0.0261554
401027	2	1386	C2orf66	chromosome 2 open reading frame 66	-5.57595	-0.851197	20.2796	6.69113e-06		-0.81459	-0.851197	0.697252	0.403709		--	3.73364e-05	0.0297956
6572	10	2420	SLC18A3	solute carrier family 18 member A3	-6.17451	-1.93799	15.4219	8.59867e-05		3.54185	-1.93799	4.25814	0.0390626		-+	4.56937e-05	0.0308798
9671	12	4636	WSCD2	WSC domain containing 2	-0.108196	0.39676	0.0245174	0.875576		-3.9499	0.39676	21.3443	3.83762e-06		--	4.57096e-05	0.0308798
3503	14	983	IGHG4	immunoglobulin heavy constant gamma 4 (G4m marker)	-0.892284	9.20232	0.346183	0.556282		10.0007	9.20232	20.4277	6.19257e-06		-+	4.67759e-05	0.0308798
7857	2	2476	SCG2	secretogranin II	-2.71657	-0.599373	8.53316	0.00348733		3.46553	-0.599373	11.0166	0.000903017		-+	4.30434e-05	0.0308798
3659	5	3554	IRF1	interferon regulatory factor 1	-2.15122	5.3925	13.5246	0.000235459		-1.39244	5.3925	5.93951	0.0148052		--	4.72939e-05	0.0308798
157506	8	3531	RDH10	retinol dehydrogenase 10	-2.476	3.07493	19.8887	8.20843e-06		0.433283	3.07493	0.679643	0.40971		-+	4.57467e-05	0.0308798
100129195	6	1536	ZSCAN16-AS1	ZSCAN16 antisense RNA 1	2.3039	5.80279	21.2473	4.03679e-06		0.0407973	5.80279	0.00731263	0.931853		++	5.07476e-05	0.0321604
388588	1	546	SMIM1	small integral membrane protein 1 (Vel blood group)	1.76933	4.7316	14.0853	0.000174704		-1.04111	4.7316	5.0278	0.0249435		+-	5.81478e-05	0.0329508
256281	14	865	NUDT14	nudix hydrolase 14	2.41178	4.47622	19.8895	8.20496e-06		-0.315393	4.47622	0.37613	0.539682		+-	5.90153e-05	0.0329508
1	19	1766	A1BG	alpha-1-B glycoprotein	1.96915	3.87014	18.9096	1.37058e-05		-0.434524	3.87014	0.970572	0.324537		+-	5.92616e-05	0.0329508
150248	22	864	C22orf15	chromosome 22 open reading frame 15	2.69191	3.43114	20.772	5.17344e-06		0.129226	3.43114	0.0537954	0.816586		++	5.65018e-05	0.0329508
6750	3	632	SST	somatostatin	-5.92211	-0.494642	11.8485	0.000577092		4.39402	-0.494642	7.08779	0.0077611		-+	5.96412e-05	0.0329508
28809	22	348	IGLV3-1	immunoglobulin lambda variable 3-1	-1.9146	3.24192	1.47831	0.224039		8.76155	3.24192	17.9503	2.2675e-05		-+	6.70071e-05	0.0356598
3976	22	3919	LIF	LIF, interleukin 6 family cytokine	-4.12868	3.05776	18.3484	1.83976e-05		0.938005	3.05776	1.16754	0.279908		-+	6.78545e-05	0.0356598
3026	10	3150	HABP2	hyaluronan binding protein 2	3.42482	6.21315	18.741	1.49726e-05		0.545457	6.21315	0.570319	0.450132		++	8.6992e-05	0.0435964
10135	7	4582	NAMPT	nicotinamide phosphoribosyltransferase	-2.69397	5.00896	19.6944	9.08687e-06		-0.18798	5.00896	0.108556	0.741794		--	8.70031e-05	0.0435964
28449	14	350	IGHV3-13	immunoglobulin heavy variable 3-13	-4.69717	1.31032	5.03836	0.024792		7.63179	1.31032	13.1727	0.00028406		-+	9.05904e-05	0.0443622
1545	2	5153	CYP1B1	cytochrome P450 family 1 subfamily B member 1	-2.85404	4.28927	19.7747	8.71276e-06		0.0850268	4.28927	0.0201284	0.887179		-+	9.87126e-05	0.046238
541472	7	1360	LOC541472	uncharacterized LOC541472	-6.15333	1.78525	16.0716	6.09934e-05		-1.91854	1.78525	2.3531	0.125034		--	9.74933e-05	0.046238
55083	1	7287	KIF26B	kinesin family member 26B	-1.58849	-0.188195	4.8652	0.0274036		-2.87167	-0.188195	13.1042	0.000294628		--	0.000102755	0.0471075
100131754	1	1019	NA	NA	1.09398	7.64433	2.74385	0.0976292		2.70112	7.64433	15.102	0.000101856		++	0.000124486	0.0481916
144571	12	2187	A2M-AS1	A2M antisense RNA 1 (head to head)	2.4545	5.3004	19.3131	1.10944e-05		0.070649	5.3004	0.0177287	0.894075		++	0.000124199	0.0481916
28385	14	365	IGHV6-1	immunoglobulin heavy variable 6-1	-0.668639	1.08412	0.177828	0.673246		10.1721	1.08412	18.9463	1.34452e-05		-+	0.000114168	0.0481916
1339	16	409	COX6A2	cytochrome c oxidase subunit 6A2	2.30361	9.2065	19.1938	1.18094e-05		-0.133302	9.2065	0.0706708	0.790363		+-	0.000117436	0.0481916
100507668	19	1113	NA	NA	-2.70099	3.77968	16.0012	6.3303e-05		-0.8823	3.77968	1.9115	0.166796		--	0.000131546	0.0481916
7137	19	843	TNNI3	troponin I3, cardiac type	2.48061	11.8636	18.0253	2.1799e-05		0.391614	11.8636	0.499463	0.479736		++	0.000130389	0.0481916
128853	20	1733	DUSP15	dual specificity phosphatase 15	2.18723	3.05308	17.6118	2.70906e-05		0.476672	3.05308	0.902711	0.342056		++	0.000116657	0.0481916
642891	3	795	NA	NA	2.35208	2.029	14.5602	0.000135755		-1.10773	2.029	3.3722	0.0663052		+-	0.000113579	0.0481916
8553	3	3035	BHLHE40	basic helix-loop-helix family member e40	-2.66145	6.94485	13.6383	0.000221624		-1.39404	6.94485	4.08015	0.0433898		--	0.000120703	0.0481916
90632	6	2434	LINC00473	long intergenic non-protein coding RNA 473	-6.53969	0.209904	18.0796	2.11856e-05		0.854486	0.209904	0.575495	0.448084		-+	0.000119278	0.0481916
23089	7	6629	PEG10	paternally expressed 10	-1.84432	1.92985	11.2124	0.000812504		-1.36232	1.92985	6.16373	0.0130396		--	0.000131959	0.0481916
64975	9	604	MRPL41	mitochondrial ribosomal protein L41	2.01173	7.70923	16.9921	3.75362e-05		0.51854	7.70923	1.20963	0.271405		++	0.000127286	0.0481916
3500	14	992	IGHG1	immunoglobulin heavy constant gamma 1 (G1m marker)	1.84975	7.51933	2.70876	0.0997987		4.97898	7.51933	14.9587	0.00010989		++	0.000136215	0.0489169
340348	7	2780	TSPAN33	tetraspanin 33	1.61473	4.26528	17.5097	2.85842e-05		-0.321717	4.26528	0.725051	0.394492		+-	0.000139744	0.0493616
54933	1	1837	RHBDL2	rhomboid like 2	2.24903	1.81196	16.4361	5.03175e-05		0.613019	1.81196	1.2982	0.254542		++	0.000157095	0.0498579
140	1	3408	ADORA3	adenosine A3 receptor	1.73596	1.87088	8.97627	0.00273508		1.63383	1.87088	7.99292	0.00469606		++	0.000157503	0.0498579
6755	16	2718	SSTR5	somatostatin receptor 5	2.71892	5.25902	16.2463	5.56184e-05		-0.796898	5.25902	1.56575	0.210825		+-	0.000144857	0.0498579
197370	16	1062	NSMCE1	NSE1 homolog, SMC5-SMC6 complex component	1.7641	5.39256	16.8767	3.98886e-05		0.418511	5.39256	1.00128	0.317		++	0.000155255	0.0498579
100294406	2	1139	NA	NA	0.875116	8.96069	0.519071	0.471238		6.38778	8.96069	17.572	2.7663e-05		++	0.000159661	0.0498579
1652	22	723	DDT	D-dopachrome tautomerase	2.2204	5.0053	18.6653	1.55794e-05		0.14843	5.0053	0.0909776	0.762938		++	0.000146677	0.0498579
4585	3	17110	MUC4	mucin 4, cell surface associated	-3.32626	-0.820981	18.096	2.10046e-05		-0.366232	-0.820981	0.251115	0.616291		--	0.000158638	0.0498579
4741	8	3627	NEFM	neurofilament medium	-4.48688	-1.59969	8.90676	0.00284117		5.07291	-1.59969	8.11607	0.00438746		-+	0.000153233	0.0498579
84879	1	2201	MFSD2A	major facilitator superfamily domain containing 2A	-0.976622	1.19667	1.76264	0.184296		3.14557	1.19667	15.4116	8.64549e-05		-+	0.00019195	0.0520298
284618	1	1306	RUSC1-AS1	RUSC1 antisense RNA 1	2.22852	4.068	18.4255	1.76679e-05		-0.0496797	4.068	0.00995953	0.920505		+-	0.000195593	0.0520298
254552	11	809	NUDT8	nudix hydrolase 8	2.15088	5.6355	18.5431	1.66103e-05		0.0156118	5.6355	0.00106068	0.974019		++	0.00019466	0.0520298
100506166	12	1410	NA	NA	-2.43116	4.08602	8.21359	0.00415777		-2.43954	4.08602	8.326	0.00390816		--	0.000195437	0.0520298
27231	19	1126	NMRK2	nicotinamide riboside kinase 2	1.93828	9.65221	17.7845	2.47387e-05		0.230687	9.65221	0.26979	0.603473		++	0.000180824	0.0520298
29841	2	3605	GRHL1	grainyhead like transcription factor 1	-3.24669	0.808746	18.1429	2.04932e-05		0.215993	0.808746	0.0915396	0.762229		-+	0.000188492	0.0520298
3514	2	323	IGKC	immunoglobulin kappa constant	0.792276	8.59224	0.425898	0.514009		6.36574	8.59224	17.4621	2.93086e-05		++	0.000182332	0.0520298
28891	2	351	IGKV1D-43	immunoglobulin kappa variable 1D-43	1.11202	-1.0659	0.462826	0.496306		7.73443	-1.0659	17.2572	3.2646e-05		++	0.00019492	0.0520298
5798	2	3632	PTPRN	protein tyrosine phosphatase, receptor type N	-4.69715	-1.30306	14.8953	0.000113644		1.51466	-1.30306	2.19899	0.138101		-+	0.000189308	0.0520298
100037417	22	1635	DDTL	D-dopachrome tautomerase like	2.17312	5.08513	18.5443	1.66001e-05		0.100295	5.08513	0.042946	0.835827		++	0.00016907	0.0520298
5806	3	1938	PTX3	pentraxin 3	-5.0566	1.94358	16.6677	4.45328e-05		1.03979	1.94358	0.968493	0.325056		-+	0.000175779	0.0520298
138649	9	2307	ANKRD19P	ankyrin repeat domain 19, pseudogene	2.33345	3.68655	16.9539	3.82978e-05		0.448449	3.68655	0.679016	0.409926		++	0.000189363	0.0520298
713	1	1044	C1QB	complement C1q B chain	1.9414	6.65305	12.989	0.000313319		0.991506	6.65305	3.5634	0.0590665		++	0.000220181	0.0527495
54344	1	547	DPM3	dolichyl-phosphate mannosyltransferase subunit 3	1.91502	4.74028	17.556	2.78968e-05		0.195269	4.74028	0.194495	0.659202		++	0.000218905	0.0527495
387695	10	828	C10orf99	chromosome 10 open reading frame 99	8.16396	-0.954521	14.3288	0.000153502		3.08691	-0.954521	2.53515	0.111337		++	0.000204691	0.0527495
112812	19	842	FDX1L	ferredoxin 1 like	2.06235	4.20369	16.9884	3.76086e-05		0.319921	4.20369	0.439148	0.507534		++	0.000226503	0.0527495
55049	19	880	C19orf60	chromosome 19 open reading frame 60	2.02534	6.15404	17.6524	2.65185e-05		0.187002	6.15404	0.161977	0.687343		++	0.000217134	0.0527495
54958	19	655	TMEM160	transmembrane protein 160	2.08108	4.74176	18.0013	2.20748e-05		0.0794891	4.74176	0.0283505	0.866287		++	0.000226889	0.0527495
72	2	1331	ACTG2	actin, gamma 2, smooth muscle, enteric	1.86786	3.07351	9.46106	0.0020988		-1.56489	3.07351	6.8533	0.00884775		+-	0.000220867	0.0527495
205251	2	1619	LINC00116	long intergenic non-protein coding RNA 116	1.89891	5.6406	16.0096	6.30226e-05		0.493958	5.6406	1.15035	0.283476		++	0.000213181	0.0527495
84269	2	673	CHCHD5	coiled-coil-helix-coiled-coil-helix domain containing 5	2.00833	4.58351	17.7432	2.52816e-05		0.153763	4.58351	0.111257	0.738717		++	0.000222025	0.0527495
434	20	584	ASIP	agouti signaling protein	2.29564	0.243393	9.44114	0.00212172		1.90503	0.243393	6.81349	0.00904719		++	0.000227676	0.0527495
401115	4	540	C4orf48	chromosome 4 open reading frame 48	2.23482	1.93391	12.872	0.00033354		1.15057	1.93391	3.61403	0.0572942		++	0.000226745	0.0527495
768213	7	118	MIR671	microRNA 671	2.49813	1.61547	15.9566	6.481e-05		0.657474	1.61547	1.21525	0.270294		++	0.000209377	0.0527495
116541	19	623	MRPL54	mitochondrial ribosomal protein L54	2.20157	5.82089	18.1446	2.04749e-05		0.00847845	5.82089	0.000293335	0.986335		++	0.000238505	0.0541767
1346	19	762	COX7A1	cytochrome c oxidase subunit 7A1	2.12653	10.2235	18.1649	2.02579e-05		-0.000877096	10.2235	3.35575e-06	0.998538		+-	0.000238865	0.0541767
4747	8	3590	NEFL	neurofilament light	-5.83754	-0.77351	16.0018	6.32815e-05		1.36275	-0.77351	0.968678	0.32501		-+	0.000242524	0.0544336
51617	5	2335	HMP19	HMP19 protein	-4.04746	-0.479808	14.5053	0.000139766		1.39581	-0.479808	2.07696	0.149537		-+	0.000246116	0.0546703
84919	1	5275	PPP1R15B	protein phosphatase 1 regulatory subunit 15B	-2.04578	4.39536	14.8099	0.000118908		-0.687791	4.39536	1.79815	0.179936		--	0.000251451	0.0547272
126119	19	769	JOSD2	Josephin domain containing 2	2.03367	4.84847	17.4712	2.91689e-05		0.164191	4.84847	0.122377	0.726471		++	0.00024924	0.0547272
90480	19	743	GADD45GIP1	GADD45G interacting protein 1	2.16534	7.00012	17.7143	2.56685e-05		0.08533	7.00012	0.0299249	0.862661		++	0.000259474	0.0555089
618	2	200	BCYRN1	brain cytoplasmic RNA 1	3.03926	0.697637	15.8362	6.90698e-05		0.703292	0.697637	0.98256	0.321568		++	0.000260196	0.0555089
712	1	1098	C1QA	complement C1q A chain	1.96912	6.95215	12.7516	0.000355713		0.992557	6.95215	3.41406	0.0646432		++	0.000268581	0.0564204
100506522	17	580	NA	NA	1.9302	4.8485	13.1307	0.000290501		0.906824	4.8485	3.05757	0.0803615		++	0.000272324	0.0564204
6696	4	1625	SPP1	secreted phosphoprotein 1	-1.72849	2.8659	7.17042	0.00741155		1.87882	2.8659	8.72955	0.00313093		-+	0.000270829	0.0564204
91156	1	11810	IGFN1	immunoglobulin-like and fibronectin type III domain containing 1	3.9009	1.34186	12.5282	0.000400852		1.88991	1.34186	3.56936	0.0588551		++	0.000274957	0.0564235
4879	1	698	NPPB	natriuretic peptide B	2.98058	9.4222	6.95125	0.00837608		3.40363	9.4222	8.73217	0.00312644		++	0.00030247	0.0564388
284485	1	455	RIIAD1	regulatory subunit of type II PKA R-subunit (RIIa) domain containing 1	2.38084	1.81301	15.8649	6.80293e-05		-0.47461	1.81301	0.611131	0.434362		+-	0.000337733	0.0564388
692197	1	61	SNORD77	small nucleolar RNA, C/D box 77	-4.28435	-2.51169	7.13036	0.00757895		-4.42851	-2.51169	8.45847	0.00363347		--	0.000316684	0.0564388
374387	11	649	DKFZp779M0652	uncharacterized DKFZp779M0652	2.00312	3.01077	14.3098	0.000155058		-0.725184	3.01077	1.92516	0.165289		+-	0.000296577	0.0564388
790955	11	640	UQCC3	ubiquinol-cytochrome c reductase complex assembly factor 3	1.89331	4.42868	17.4519	2.94673e-05		0.0676769	4.42868	0.0236707	0.877726		++	0.000299058	0.0564388
100506622	13	2148	LINC00540	long intergenic non-protein coding RNA 540	2.60198	-2.24035	3.85873	0.0494878		5.38175	-2.24035	11.9529	0.00054563		++	0.000311052	0.0564388
84935	13	2390	MEDAG	mesenteric estrogen dependent adipogenesis	-2.79926	4.40326	14.7704	0.000121424		0.795567	4.40326	1.34814	0.245603		-+	0.000340577	0.0564388
623	14	1289	BDKRB1	bradykinin receptor B1	-1.14071	0.58206	1.24802	0.26393		4.49184	0.58206	15.2517	9.4094e-05		-+	0.000288159	0.0564388
28451	14	355	IGHV3-9	immunoglobulin heavy variable 3-9	0.326606	-0.156318	0.0577278	0.810124		6.78318	-0.156318	17.3357	3.13248e-05		++	0.000293908	0.0564388
100302254	15	101	MIR1282	microRNA 1282	1.81099	6.30044	16.105	5.99264e-05		0.312846	6.30044	0.509465	0.475371		++	0.000326637	0.0564388
284184	17	560	NDUFAF8	NADH:ubiquinone oxidoreductase complex assembly factor 8	1.7571	5.71483	15.8867	6.72487e-05		0.34874	5.71483	0.659853	0.416612		++	0.000321706	0.0564388
339229	17	620	OXLD1	oxidoreductase like domain containing 1	1.73755	3.73204	16.2708	5.4903e-05		0.27692	3.73204	0.431811	0.511102		++	0.000322172	0.0564388
100506142	2	1519	LOC100506142	uncharacterized LOC100506142	-4.64968	-1.21213	15.0135	0.000106742		-1.11742	-1.21213	1.42869	0.231979		--	0.000287392	0.0564388
28883	2	359	IGKV2D-28	immunoglobulin kappa variable 2D-28	1.55908	1.02951	0.80651	0.369154		8.20561	1.02951	15.9274	6.58207e-05		++	0.000282467	0.0564388
100216479	2	834	FAR2P2	fatty acyl-CoA reductase 2 pseudogene 2	-2.74944	-0.055763	17.0705	3.60176e-05		0.132344	-0.055763	0.0434888	0.834808		-+	0.000343135	0.0564388
7130	2	1423	TNFAIP6	TNF alpha induced protein 6	-3.53783	0.89438	16.47	4.94265e-05		0.474553	0.89438	0.36493	0.545781		-+	0.000310779	0.0564388
100423062	22	1059	IGLL5	immunoglobulin lambda like polypeptide 5	1.61294	4.54725	2.02402	0.154829		4.83778	4.54725	13.9346	0.000189286		++	0.000335203	0.0564388
3537	22	320	IGLC1	immunoglobulin lambda constant 1	1.64626	4.32988	2.11194	0.146154		4.80645	4.32988	13.8624	0.0001967		++	0.000329368	0.0564388
3538	22	320	IGLC2	immunoglobulin lambda constant 2	0.807765	4.67822	0.504112	0.477699		5.45196	4.67822	16.0856	6.05442e-05		++	0.000331182	0.0564388
27089	5	1585	UQCRQ	ubiquinol-cytochrome c reductase complex III subunit VII	1.82995	8.50682	14.8872	0.000114133		0.526562	8.50682	1.30464	0.253367		++	0.000331136	0.0564388
475	5	489	ATOX1	antioxidant 1 copper chaperone	2.11724	5.42331	17.4709	2.91743e-05		0.0923505	5.42331	0.0359664	0.849585		++	0.000287647	0.0564388
9945	5	3011	GFPT2	glutamine-fructose-6-phosphate transaminase 2	-1.9216	4.18986	10.6061	0.00112716		1.30921	4.18986	5.09838	0.0239481		-+	0.000310961	0.0564388
7422	6	3662	VEGFA	vascular endothelial growth factor A	-1.8569	6.83868	17.3179	3.16197e-05		-0.0736629	6.83868	0.0290822	0.864589		--	0.000314585	0.0564388
3315	7	897	HSPB1	heat shock protein family B (small) member 1	2.52531	10.4924	17.1481	3.45755e-05		0.0968407	10.4924	0.0282149	0.866605		++	0.000342047	0.0564388
83595	8	3216	SOX7	SRY-box 7	-1.66601	3.19021	11.8295	0.000583005		-0.926895	3.19021	3.83155	0.0502965		--	0.000335372	0.0564388
401565	9	1124	FAM166A	family with sequence similarity 166 member A	2.61543	5.00486	16.5674	4.69511e-05		0.38125	5.00486	0.394784	0.529795		++	0.000288585	0.0564388
138428	9	815	PTRH1	peptidyl-tRNA hydrolase 1 homolog	1.67757	3.32597	14.8484	0.000116506		0.48078	3.32597	1.26469	0.260764		++	0.000346392	0.0565429
26472	11	987	PPP1R14B	protein phosphatase 1 regulatory inhibitor subunit 14B	1.73493	4.71676	15.4735	8.36723e-05		0.382146	4.71676	0.792566	0.373325		++	0.000355287	0.056706
8938	16	4523	BAIAP3	BAI1 associated protein 3	1.99652	4.34926	17.29	3.20871e-05		0.0164053	4.34926	0.00124981	0.971799		++	0.000354718	0.056706
203228	9	4375	C9orf72	chromosome 9 open reading frame 72	-2.05551	2.91893	16.2214	5.63536e-05		-0.291511	2.91893	0.350807	0.553657		--	0.000354908	0.056706
28467	14	353	IGHV1-24	immunoglobulin heavy variable 1-24	0.710629	-0.0559127	0.205605	0.650234		8.90716	-0.0559127	16.4796	4.91768e-05		++	0.000362949	0.0574072
79763	19	1170	ISOC2	isochorismatase domain containing 2	2.05366	6.12878	16.9008	3.93843e-05		0.107266	6.12878	0.0497464	0.823505		++	0.000367673	0.0574072
3576	4	1653	CXCL8	C-X-C motif chemokine ligand 8	-4.53343	2.95959	15.6495	7.62315e-05		-0.795892	2.95959	0.637336	0.424677		--	0.000367059	0.0574072
23587	17	2293	ELP5	elongator acetyltransferase complex subunit 5	1.39223	5.64402	10.7977	0.00101628		-0.895825	5.64402	4.5631	0.0326678		+-	0.000375587	0.0578051
100287891	22	505	NA	NA	0.742256	4.74009	0.4278	0.51307		5.41443	4.74009	15.9665	6.44749e-05		++	0.000374354	0.0578051
255057	19	2564	CBARP	CACN beta subunit associated regulatory protein	-2.77937	0.88305	16.5377	4.76936e-05		-0.210863	0.88305	0.109008	0.741276		--	0.000397737	0.06078
25858	11	744	CATSPERZ	catsper channel auxiliary subunit zeta	3.71572	-2.1425	11.227	0.000806172		-2.14377	-2.1425	4.03614	0.0445355		+-	0.000403362	0.0612056
6362	17	770	CCL18	C-C motif chemokine ligand 18	0.639506	0.0584071	0.659967	0.416571		3.16055	0.0584071	15.3851	8.76782e-05		++	0.000409712	0.0617343
65990	16	858	FAM173A	family with sequence similarity 173 member A	1.7042	4.54026	16.2717	5.48782e-05		0.173759	4.54026	0.17788	0.673201		++	0.000413999	0.0619471
796	11	1413	CALCA	calcitonin related polypeptide alpha	-4.0747	-0.374633	9.27988	0.00231684		-3.23021	-0.374633	5.74545	0.0165314		--	0.000427821	0.0635738
1175	19	890	AP2S1	adaptor related protein complex 2 sigma 1 subunit	1.86444	5.89799	15.8451	6.87429e-05		0.254118	5.89799	0.313071	0.575802		++	0.000440833	0.0650587
11007	11	1232	CCDC85B	coiled-coil domain containing 85B	2.1615	7.15444	16.4756	4.92801e-05		0.117679	7.15444	0.0531255	0.817711		++	0.000448071	0.065677
221079	10	3589	ARL5B	ADP ribosylation factor like GTPase 5B	-2.64631	1.24068	9.67413	0.00186881		-1.90154	1.24068	5.23817	0.0220965		--	0.00045815	0.066253
11075	8	719	STMN2	stathmin 2	-5.20059	-0.362572	15.2635	9.35062e-05		1.01391	-0.362572	0.595726	0.440214		-+	0.000456823	0.066253
84220	2	7790	RGPD5	RANBP2-like and GRIP domain containing 5	-3.95922	-1.15518	16.2532	5.54145e-05		-0.251246	-1.15518	0.0999584	0.75188		--	0.000461892	0.0663489
128308	1	906	MRPL55	mitochondrial ribosomal protein L55	1.79271	5.46681	16.0362	6.2142e-05		-0.122005	5.46681	0.0786005	0.779203		+-	0.000529514	0.0663528
53904	10	5784	MYO3A	myosin IIIA	5.26316	-2.43067	14.3029	0.000155624		-1.47472	-2.43067	1.12038	0.289837		+-	0.000496456	0.0663528
282969	10	768	FUOM	fucose mutarotase	2.01794	3.92056	15.9919	6.3615e-05		-0.189	3.92056	0.149875	0.698655		+-	0.000489839	0.0663528
100507130	12	313	NA	NA	1.89501	3.41314	12.9119	0.000326495		0.74403	3.41314	2.09521	0.147761		++	0.000527745	0.0663528
122704	14	1301	MRPL52	mitochondrial ribosomal protein L52	1.90528	5.82063	16.0659	6.11763e-05		0.164686	5.82063	0.128066	0.720445		++	0.000486122	0.0663528
70	15	3693	ACTC1	actin, alpha, cardiac muscle 1	1.69343	13.4507	15.774	7.13777e-05		-0.197587	13.4507	0.226499	0.634132		+-	0.000498029	0.0663528
283849	16	2497	EXOC3L1	exocyst complex component 3 like 1	2.1237	1.91262	15.5471	8.04743e-05		0.262291	1.91262	0.2574	0.611912		++	0.000537674	0.0663528
407004	17	85	MIR22	microRNA 22	-2.94651	0.763752	13.213	0.000278018		-1.0357	0.763752	1.85121	0.173643		--	0.000528069	0.0663528
6347	17	749	CCL2	C-C motif chemokine ligand 2	-3.23713	6.14841	11.898	0.000561956		-1.55806	6.14841	3.12805	0.0769558		--	0.000477806	0.0663528
100131801	19	429	PET100	PET100 homolog	1.64243	4.46527	15.1857	9.74363e-05		0.303853	4.46527	0.540789	0.462106		++	0.000495657	0.0663528
54	19	1810	ACP5	acid phosphatase 5, tartrate resistant	1.3051	2.23465	5.27909	0.021583		1.75942	2.23465	9.33296	0.00225068		++	0.000531056	0.0663528
51079	19	542	NDUFA13	NADH:ubiquinone oxidoreductase subunit A13	1.98752	9.2289	16.3033	5.39703e-05		0.0650407	9.2289	0.0187738	0.891017		++	0.000526206	0.0663528
5348	19	614	FXYD1	FXYD domain containing ion transport regulator 1	2.19851	8.37557	16.2253	5.62393e-05		-0.146306	8.37557	0.0783836	0.7795		+-	0.000483758	0.0663528
51277	2	4853	DNAJC27	DnaJ heat shock protein family (Hsp40) member C27	-1.79441	2.75431	15.4477	8.48179e-05		-0.255471	2.75431	0.329578	0.565908		--	0.000525318	0.0663528
8685	2	1835	MARCO	macrophage receptor with collagenous structure	1.95584	5.3225	8.4653	0.00361985		1.65211	5.3225	6.14495	0.0131788		++	0.000522393	0.0663528
653784	2	693	MZT2A	mitotic spindle organizing protein 2A	1.84071	5.13755	15.5446	8.05805e-05		-0.271854	5.13755	0.358936	0.549098		+-	0.000487851	0.0663528
619567	3	70	SNORD2	small nucleolar RNA, C/D box 2	-3.22555	-1.38046	11.421	0.000726181		-1.69829	-1.38046	3.35263	0.0670979		--	0.000532533	0.0663528
10815	4	2140	CPLX1	complexin 1	1.92755	2.07242	11.636	0.000646874		0.995224	2.07242	3.32373	0.0682868		++	0.000487113	0.0663528
6649	4	1529	SOD3	superoxide dismutase 3	1.72671	7.13003	13.5851	0.00022799		0.563007	7.13003	1.51817	0.217896		++	0.000541985	0.0663528
374	4	1238	AREG	amphiregulin	-4.48317	0.723164	16.0481	6.17546e-05		-0.262808	0.723164	0.0744467	0.784969		--	0.000530052	0.0663528
2201	5	10724	FBN2	fibrillin 2	-2.10443	2.04132	5.44341	0.0196423		-2.7752	2.04132	9.25346	0.0023505		--	0.000507087	0.0663528
154467	6	621	CCDC167	coiled-coil domain containing 167	1.84731	3.73635	15.5067	8.22143e-05		0.237984	3.73635	0.272525	0.601643		++	0.00053986	0.0663528
1956	7	6571	EGFR	epidermal growth factor receptor	-1.67916	2.58743	12.0141	0.00052799		-0.797773	2.58743	2.82169	0.0929985		--	0.000536275	0.0663528
441273	7	1983	SPDYE2	speedy/RINGO cell cycle regulator family member E2	-3.31965	-1.53584	11.579	0.000667006		-1.6198	-1.53584	3.29767	0.0693784		--	0.00050815	0.0663528
6542	8	7854	SLC7A2	solute carrier family 7 member 2	-1.3189	3.75563	12.1688	0.000485949		0.625386	3.75563	2.81556	0.0933541		-+	0.000499054	0.0663528
8721	9	765	EDF1	endothelial differentiation related factor 1	1.84847	7.98978	15.6465	7.63547e-05		0.242991	7.98978	0.287703	0.591697		++	0.000497188	0.0663528
26287	10	1451	ANKRD2	ankyrin repeat domain 2	2.34626	3.83058	11.5779	0.00066742		1.17228	3.83058	3.09045	0.0787532		++	0.000570477	0.0665062
100506167	10	557	NA	NA	2.2068	4.17796	15.7194	7.34673e-05		0.20855	4.17796	0.152009	0.696623		++	0.000556837	0.0665062
54997	12	1019	TESC	tescalcin	1.08115	5.63709	8.22017	0.00414274		-0.938843	5.63709	6.20621	0.0127303		+-	0.000572219	0.0665062
9274	16	858	BCL7C	BCL tumor suppressor 7C	2.07711	5.8371	16.0617	6.13114e-05		0.113077	5.8371	0.0514345	0.820586		++	0.000548256	0.0665062
513	19	996	ATP5D	ATP synthase, H+ transporting, mitochondrial F1 complex, delta subunit	2.19657	8.29822	16.1312	5.91023e-05		-0.066524	8.29822	0.0161425	0.898898		+-	0.000576047	0.0665062
28942	2	345	IGKV1-8	immunoglobulin kappa variable 1-8	3.71735	-1.84061	4.16825	0.0411883		6.52008	-1.84061	10.3421	0.0013003		++	0.000580278	0.0665062
28875	2	345	IGKV3D-15	immunoglobulin kappa variable 3D-15 (gene/pseudogene)	2.03477	0.664095	2.23697	0.134745		5.25851	0.664095	12.6165	0.00038236		++	0.000560214	0.0665062
140823	20	461	ROMO1	reactive oxygen species modulator 1	1.91347	6.38979	15.6953	7.44099e-05		0.192304	6.38979	0.169258	0.680772		++	0.000551668	0.0665062
7226	21	5876	TRPM2	transient receptor potential cation channel subfamily M member 2	0.882091	0.47578	2.74229	0.0977249		1.85506	0.47578	12.0093	0.000529366		++	0.000562299	0.0665062
440957	3	449	SMIM4	small integral membrane protein 4	1.81375	5.23864	15.8928	6.7035e-05		0.121261	5.23864	0.0752939	0.783779		++	0.000570272	0.0665062
9586	7	8821	CREB5	cAMP responsive element binding protein 5	-1.40108	1.96077	7.77517	0.00529693		1.28455	1.96077	6.65642	0.00987991		-+	0.000568228	0.0665062
1978	8	859	EIF4EBP1	eukaryotic translation initiation factor 4E binding protein 1	1.71667	4.70854	15.4618	8.41878e-05		0.20134	4.70854	0.223802	0.636158		++	0.000580275	0.0665062
4726	5	546	NDUFS6	NADH:ubiquinone oxidoreductase subunit S6	1.88525	7.34322	16.064	6.12371e-05		0.0591033	7.34322	0.0168542	0.896706		++	0.000593583	0.067315
10814	5	4934	CPLX2	complexin 2	-6.68174	-1.58105	14.7521	0.000122613		1.06962	-1.58105	0.5764	0.447727		-+	0.000593439	0.067315
58511	1	1345	DNASE2B	deoxyribonuclease 2 beta	0.775786	-2.2089	0.468242	0.493797		5.49208	-2.2089	14.9253	0.00011185		++	0.000596718	0.0673162
9188	10	4153	DDX21	DExD-box helicase 21	-2.53806	3.479	16.2363	5.59132e-05		0.00204992	3.479	1.18397e-05	0.997255		-+	0.000601896	0.0675467
29937	1	949	NENF	neudesin neurotrophic factor	1.92372	7.16227	15.9672	6.4448e-05		-0.0673197	7.16227	0.0209222	0.884991		+-	0.000614381	0.0678105
100506553	20	492	NA	NA	2.03492	1.88449	15.8394	6.89502e-05		-0.105148	1.88449	0.0456315	0.830847		+-	0.000616835	0.0678105
174	4	2032	AFP	alpha fetoprotein	-4.24245	-0.344993	7.07612	0.00781178		-4.01877	-0.344993	7.19365	0.00731618		--	0.000615519	0.0678105
8637	5	691	EIF4EBP3	eukaryotic translation initiation factor 4E binding protein 3	1.86543	4.29761	15.1822	9.76191e-05		0.256222	4.29761	0.304824	0.580874		++	0.00061114	0.0678105
54209	6	1051	TREM2	triggering receptor expressed on myeloid cells 2	1.41535	1.2786	5.20022	0.022584		1.87247	1.2786	9.08964	0.00257061		++	0.000624327	0.0682857
4713	19	543	NDUFB7	NADH:ubiquinone oxidoreductase subunit B7	1.98406	8.03581	16.0716	6.09927e-05		-0.0221568	8.03581	0.00215436	0.962979		+-	0.000630956	0.0686623
5441	11	876	POLR2L	RNA polymerase II subunit L	2.05083	7.76332	15.7571	7.20167e-05		0.112738	7.76332	0.0514005	0.820644		++	0.000634515	0.0687025
6923	16	990	ELOB	elongin B	1.9564	7.89881	15.7341	7.28981e-05		0.0848962	7.89881	0.0317797	0.858512		++	0.000668334	0.0706356
4504	16	582	MT3	metallothionein 3	2.17692	2.06943	14.6798	0.000127407		-0.380637	2.06943	0.467336	0.494215		+-	0.000672038	0.0706356
2109	19	1450	ETFB	electron transfer flavoprotein beta subunit	1.97072	7.94249	15.3402	8.97862e-05		0.18738	7.94249	0.14883	0.699656		++	0.000670613	0.0706356
100506385	21	2542	LINC01426	long intergenic non-protein coding RNA 1426	0.410596	-0.860046	0.378341	0.538492		2.71487	-0.860046	14.8461	0.000116646		++	0.000670553	0.0706356
56999	3	7313	ADAMTS9	ADAM metallopeptidase with thrombospondin type 1 motif 9	-2.17529	3.10092	15.6994	7.42473e-05		0.108365	3.10092	0.0420209	0.83758		-+	0.000664501	0.0706356
133418	5	4309	EMB	embigin	-0.802071	1.48099	1.24202	0.265082		2.83673	1.48099	13.5457	0.000232822		-+	0.000659937	0.0706356
23670	9	6523	TMEM2	transmembrane protein 2	-2.27844	4.22121	15.7402	7.26626e-05		0.0884729	4.22121	0.026029	0.87183		-+	0.000675739	0.0706798
746	11	411	TMEM258	transmembrane protein 258	1.49361	6.37415	14.2684	0.000158503		0.312007	6.37415	0.648039	0.420815		++	0.000708046	0.0712905
27289	12	1665	RND1	Rho family GTPase 1	-2.8816	3.83134	6.95475	0.00835971		-2.90787	3.83134	7.06088	0.00787852		--	0.00069998	0.0712905
146336	16	2934	SSTR5-AS1	SSTR5 antisense RNA 1	2.03442	5.16519	11.9105	0.000558187		-0.890464	5.16519	2.42633	0.119312		+-	0.000707064	0.0712905
5055	18	2166	SERPINB2	serpin family B member 2	-4.02372	-2.46871	5.49397	0.0190822		4.75782	-2.46871	8.53576	0.00348236		-+	0.000705646	0.0712905
126306	19	1145	JSRP1	junctional sarcoplasmic reticulum protein 1	1.28061	-0.845767	0.973306	0.323857		5.82142	-0.845767	13.8079	0.000202478		++	0.000697205	0.0712905
51070	19	1098	NOSIP	nitric oxide synthase interacting protein	1.86808	6.11559	15.886	6.72731e-05		0.0188506	6.11559	0.00172314	0.966889		++	0.000692113	0.0712905
389541	7	612	LAMTOR4	late endosomal/lysosomal adaptor, MAPK and MTOR activator 4	1.98957	6.82477	15.3895	8.74714e-05		0.163365	6.82477	0.111439	0.738512		++	0.000687803	0.0712905
392255	8	3701	GDF6	growth differentiation factor 6	-1.79252	1.69042	12.7504	0.000355928		-0.655657	1.69042	1.77069	0.183296		--	0.000693989	0.0712905
6275	1	564	S100A4	S100 calcium binding protein A4	1.83574	7.02516	14.2832	0.000157264		0.370345	7.02516	0.617333	0.43204		++	0.000719993	0.0715233
59307	11	1847	SIGIRR	single Ig and TIR domain containing	1.69607	4.66528	15.4981	8.25892e-05		0.0976315	4.66528	0.0540142	0.81622		++	0.000714873	0.0715233
29796	22	975	UQCR10	ubiquinol-cytochrome c reductase, complex III subunit X	1.56462	7.70905	14.538	0.000137364		0.273946	7.70905	0.465911	0.494874		++	0.000720317	0.0715233
10382	19	2287	TUBB4A	tubulin beta 4A class IVa	1.48932	1.46826	5.39956	0.0201419		1.91099	1.46826	8.55842	0.00343927		++	0.000732735	0.0724227
1996	1	2463	ELAVL4	ELAV like RNA binding protein 4	-5.44014	-2.15572	11.369	0.000746797		2.25687	-2.15572	2.71492	0.099414		-+	0.000780149	0.0724879
9507	1	4332	ADAMTS4	ADAM metallopeptidase with thrombospondin type 1 motif 4	-4.56358	6.60777	10.828	0.000999776		-2.19418	6.60777	3.08593	0.078972		--	0.000824807	0.0724879
58	1	1493	ACTA1	actin, alpha 1, skeletal muscle	3.42994	9.40791	8.15556	0.00429294		2.76563	9.40791	5.61822	0.0177747		++	0.000799742	0.0724879
1959	10	3148	EGR2	early growth response 2	-2.10301	5.68608	5.42423	0.0198592		-2.67424	5.68608	8.41915	0.0037129		--	0.000775329	0.0724879
317749	14	1951	DHRS4L2	dehydrogenase/reductase 4 like 2	2.09203	4.46796	13.8994	0.00019286		0.472082	4.46796	0.760347	0.38322		++	0.000776971	0.0724879
83982	14	467	IFI27L2	interferon alpha inducible protein 27 like 2	2.16089	6.23425	15.0578	0.00010427		0.155949	6.23425	0.0852595	0.770293		++	0.000837685	0.0724879
28477	14	50	IGHJ4	immunoglobulin heavy joining 4	-0.992599	1.33864	0.543712	0.460898		5.82917	1.33864	14.1865	0.000165557		-+	0.000799736	0.0724879
22856	15	4550	CHSY1	chondroitin sulfate synthase 1	-1.95624	4.54393	14.891	0.000113905		-0.218496	4.54393	0.199344	0.655251		--	0.000783894	0.0724879
5699	16	979	PSMB10	proteasome subunit beta 10	1.82895	5.59921	14.3155	0.000154587		0.345471	5.59921	0.5414	0.461853		++	0.000753037	0.0724879
1535	16	688	CYBA	cytochrome b-245 alpha chain	1.95178	6.08712	13.108	0.000294041		0.585226	6.08712	1.25538	0.262527		++	0.000808156	0.0724879
23135	17	6704	KDM6B	lysine demethylase 6B	-1.71324	6.05315	10.9851	0.000918466		-0.87175	6.05315	2.95899	0.0854013		--	0.000819931	0.0724879
116	18	3277	ADCYAP1	adenylate cyclase activating polypeptide 1	-0.578927	0.0568267	0.247564	0.618796		5.71377	0.0568267	14.7459	0.000123016		-+	0.000797996	0.0724879
25873	19	604	RPL36	ribosomal protein L36	1.84049	8.35665	14.6501	0.000129431		0.232752	8.35665	0.249228	0.617619		++	0.000834102	0.0724879
1340	19	590	COX6B1	cytochrome c oxidase subunit 6B1	1.91342	9.13542	15.4275	8.5733e-05		0.0631857	9.13542	0.0180023	0.893266		++	0.000802365	0.0724879
6633	19	868	SNRPD2	small nuclear ribonucleoprotein D2 polypeptide	1.5724	7.03047	14.4792	0.000141719		0.262863	7.03047	0.423132	0.515378		++	0.0007687	0.0724879
402665	19	3100	IGLON5	IgLON family member 5	-1.42913	-1.87248	2.36645	0.123969		5.11807	-1.87248	11.7164	0.000619525		-+	0.000804444	0.0724879
4696	19	354	NDUFA3	NADH:ubiquinone oxidoreductase subunit A3	1.87211	7.2699	15.5989	7.82986e-05		-0.0124745	7.2699	0.000738657	0.978318		+-	0.00080254	0.0724879
10794	19	3849	ZNF460	zinc finger protein 460	-1.96702	0.860217	9.28789	0.00230674		-1.34602	0.860217	4.46201	0.0346568		--	0.000834153	0.0724879
4072	2	1718	EPCAM	epithelial cell adhesion molecule	-2.98349	-1.99868	7.61857	0.00577703		4.01272	-1.99868	6.08659	0.0136212		-+	0.000822309	0.0724879
28299	2	351	IGKV1-5	immunoglobulin kappa variable 1-5	-0.255264	2.90825	0.0375319	0.846386		6.49698	2.90825	15.3285	9.03424e-05		-+	0.000801248	0.0724879
27296	20	981	TP53TG5	TP53 target 5	-3.14809	-1.09082	13.3907	0.000252875		-0.746451	-1.09082	1.16009	0.281446		--	0.00075088	0.0724879
28825	22	345	IGLV1-40	immunoglobulin lambda variable 1-40	-0.0735272	1.17315	0.00341564	0.953395		5.92314	1.17315	15.6098	7.78483e-05		-+	0.000779941	0.0724879
140606	22	691	SELENOM	selenoprotein M	1.944	7.08542	15.4792	8.34203e-05		0.0236038	7.08542	0.00244497	0.960563		++	0.000835909	0.0724879
1356	3	4666	CP	ceruloplasmin	-1.32933	2.70776	6.19384	0.0128196		1.46964	2.70776	7.63658	0.00571963		-+	0.000771407	0.0724879
116832	3	703	RPL39L	ribosomal protein L39 like	1.68321	3.0881	15.4048	8.67667e-05		-0.047272	3.0881	0.0125897	0.910662		+-	0.000825382	0.0724879
100506027	7	671	NA	NA	2.00731	4.81798	11.968	0.000541226		0.837454	4.81798	2.21372	0.136789		++	0.000778167	0.0724879
54512	8	895	EXOSC4	exosome component 4	1.8867	4.47631	15.3152	9.09828e-05		0.126299	4.47631	0.0728625	0.787214		++	0.000755199	0.0724879
113655	8	1446	MFSD3	major facilitator superfamily domain containing 3	1.64817	4.82085	15.5007	8.24756e-05		0.052746	4.82085	0.0166427	0.897353		++	0.00077794	0.0724879
11092	9	719	SPACA9	sperm acrosome associated 9	1.49845	2.95121	12.0051	0.000530541		0.627685	2.95121	2.17125	0.140612		++	0.000783554	0.0724879
728489	9	724	DNLZ	DNL-type zinc finger	2.27422	3.85752	15.5677	7.96013e-05		-0.0107707	3.85752	0.000384868	0.984348		+-	0.000819148	0.0724879
6748	X	637	SSR4	signal sequence receptor subunit 4	1.68224	7.21992	13.0484	0.000303549		0.511116	7.21992	1.26381	0.26093		++	0.000827176	0.0724879
54998	1	1147	AURKAIP1	aurora kinase A interacting protein 1	1.92914	7.49253	15.1878	9.73306e-05		0.0949891	7.49253	0.0394214	0.842616		++	0.000853637	0.0727695
7134	3	696	TNNC1	troponin C1, slow skeletal and cardiac type	2.08241	11.6105	15.3818	8.78321e-05		0.0424607	11.6105	0.00692361	0.933686		++	0.000853592	0.0727695
57819	6	858	LSM2	LSM2 homolog, U6 small nuclear RNA and mRNA degradation associated	1.67692	4.6421	14.9805	0.000108629		-0.131615	4.6421	0.0967432	0.755774		+-	0.000854449	0.0727695
6781	8	3877	STC1	stanniocalcin 1	-3.24973	3.95438	14.7795	0.00012084		-0.323377	3.95438	0.174341	0.676282		--	0.000850902	0.0727695
126328	19	2933	NDUFA11	NADH:ubiquinone oxidoreductase subunit A11	1.89664	8.61925	15.2016	9.66236e-05		-0.0841246	8.61925	0.0319585	0.858119		+-	0.00086212	0.072847
1476	21	658	CSTB	cystatin B	1.46839	6.18051	14.6442	0.000129834		0.176992	6.18051	0.221882	0.63761		++	0.000860891	0.072847
9636	1	667	ISG15	ISG15 ubiquitin-like modifier	2.23458	4.8229	14.5573	0.000135961		-0.274938	4.8229	0.240271	0.62401		+-	0.000880206	0.0738166
83593	1	4150	RASSF5	Ras association domain family member 5	-1.34902	4.6934	10.2849	0.00134124		-0.772732	4.6934	3.44445	0.0634647		--	0.000882833	0.0738166
64881	13	4778	PCDH20	protocadherin 20	-1.95452	1.30099	8.59593	0.00336915		-1.45229	1.30099	5.00337	0.025298		--	0.000883872	0.0738166
100422822	14	79	NA	NA	2.378	3.94565	14.2421	0.000160734		0.37441	3.94565	0.387353	0.533694		++	0.000889025	0.0739603
80097	2	933	MZT2B	mitotic spindle organizing protein 2B	1.97111	6.96788	15.3591	8.8892e-05		0.0181263	6.96788	0.00139426	0.970214		++	0.000893347	0.074006
51490	9	1856	SPOUT1	SPOUT domain containing methyltransferase 1	1.58738	4.84641	14.6667	0.00012829		0.170166	4.84641	0.175988	0.674844		++	0.000896445	0.074006
400916	22	682	CHCHD10	coiled-coil-helix-coiled-coil-helix domain containing 10	2.02151	8.84807	15.1628	9.86291e-05		0.0732208	8.84807	0.0214409	0.883584		++	0.000901791	0.0741632
6181	11	493	RPLP2	ribosomal protein lateral stalk subunit P2	1.93259	9.14195	14.3777	0.000149564		0.255941	9.14195	0.269848	0.603434		++	0.00093076	0.0750104
10809	11	1988	STARD10	StAR related lipid transfer domain containing 10	1.72784	6.48481	14.3314	0.000153287		-0.239202	6.48481	0.289859	0.590311		+-	0.000932947	0.0750104
51181	17	829	DCXR	dicarbonyl and L-xylulose reductase	1.70681	6.6571	14.1945	0.000164855		0.264511	6.6571	0.359277	0.548908		++	0.000932979	0.0750104
5224	7	857	PGAM2	phosphoglycerate mutase 2	1.97968	10.36	14.4306	0.000145424		-0.250492	10.36	0.248051	0.618451		+-	0.000927829	0.0750104
100127891	7	547	NA	NA	2.07149	0.423782	13.7436	0.000209539		-0.436874	0.423782	0.633504	0.426073		+-	0.000921692	0.0750104
100507448	8	764	NA	NA	1.57101	4.137	15.1273	0.000100502		-0.0551479	4.137	0.0194294	0.889142		+-	0.000922452	0.0750104
22921	10	1811	MSRB2	methionine sulfoxide reductase B2	1.81475	7.14766	14.7905	0.000120137		0.13877	7.14766	0.091899	0.761777		++	0.000942538	0.0752175
100505766	5	479	NA	NA	-2.40652	1.48599	10.022	0.0015468		-1.37677	1.48599	3.567	0.0589387		--	0.000939272	0.0752175
100507670	1	982	LOC100507670	uncharacterized LOC100507670	2.60858	-1.0345	11.9269	0.000553298		1.11644	-1.0345	1.90809	0.167175		++	0.000951645	0.0756386
4255	10	1265	MGMT	O-6-methylguanine-DNA methyltransferase	1.88318	5.55345	14.9467	0.00011059		0.0955361	5.55345	0.0410159	0.839507		++	0.000954835	0.0756386
6142	19	618	RPL18A	ribosomal protein L18a	1.61276	6.11066	13.0733	0.000299539		0.439723	6.11066	1.01577	0.313524		++	0.000964779	0.0761464
4913	16	1067	NTHL1	nth like DNA glycosylase 1	1.64094	3.99115	14.3714	0.000150066		-0.203487	3.99115	0.230874	0.630876		+-	0.000971827	0.0763473
2669	8	2187	GEM	GTP binding protein overexpressed in skeletal muscle	-2.66059	3.83025	14.4041	0.000147483		-0.304918	3.83025	0.213786	0.643816		--	0.000974411	0.0763473
57106	19	1313	NAT14	N-acetyltransferase 14 (putative)	1.71858	3.9984	14.5707	0.000134999		-0.164722	3.9984	0.140506	0.707779		+-	0.00097994	0.0765023
6863	7	1188	TAC1	tachykinin precursor 1	-4.18391	-0.286369	9.86939	0.00168051		2.41736	-0.286369	3.59111	0.0580896		-+	0.000999088	0.0777156
645752	15	3117	LOC645752	golgin A6 family member A pseudogene	-2.29573	-2.21172	2.79633	0.0944806		5.288	-2.21172	10.7361	0.00105066		-+	0.00101428	0.0786137
1381	15	772	CRABP1	cellular retinoic acid binding protein 1	4.60655	-1.10678	5.90248	0.0151196		4.81553	-1.10678	7.34484	0.00672557		++	0.00103656	0.0798343
133558	5	5280	MROH2B	maestro heat like repeat family member 2B	-0.894542	-1.93691	0.857362	0.354478		5.38687	-1.93691	13.1525	0.000287135		-+	0.00103744	0.0798343
4695	5	893	NDUFA2	NADH:ubiquinone oxidoreductase subunit A2	1.47792	6.86273	13.7661	0.00020704		0.267072	6.86273	0.4676	0.494093		++	0.00104217	0.0799125
126661	1	2169	CCDC163	coiled-coil domain containing 163	-0.00714526	4.32689	0.00026219	0.987081		-1.77231	4.32689	15.007	0.000107113		--	0.00107364	0.080022
26855	11	138	RNU2-2P	RNA, U2 small nuclear 2, pseudogene	2.91439	0.239484	11.8528	0.000575735		-1.13482	0.239484	1.754	0.185374		+-	0.00108276	0.080022
2286	11	935	FKBP2	FK506 binding protein 2	2.06268	5.898	13.8557	0.000197394		0.319277	5.898	0.357595	0.549845		++	0.0010993	0.080022
91748	14	8192	ELMSAN1	ELM2 and Myb/SANT domain containing 1	-1.70892	5.00109	11.3047	0.000773115		-0.742276	5.00109	2.22951	0.135397		--	0.001064	0.080022
57418	19	1551	WDR18	WD repeat domain 18	1.47739	4.70918	14.3159	0.000154552		-0.146876	4.70918	0.147357	0.701074		+-	0.00109762	0.080022
100506014	2	928	NA	NA	1.72908	3.93561	14.0879	0.000174461		-0.22285	3.93561	0.244995	0.620621		+-	0.00109691	0.080022
84279	2	1083	PRADC1	protease associated domain containing 1	1.81937	6.35273	14.9645	0.000109553		-0.0234915	6.35273	0.00265229	0.958927		+-	0.00106745	0.080022
100505527	2	645	NA	NA	1.86164	3.43747	14.2796	0.00015756		-0.194755	3.43747	0.16418	0.685337		+-	0.00109424	0.080022
1154	3	2268	CISH	cytokine inducible SH2 containing protein	-1.98463	4.07597	9.76771	0.00177604		-1.16903	4.07597	3.53648	0.0600326		--	0.0010818	0.080022
1105	5	6457	CHD1	chromodomain helicase DNA binding protein 1	-1.88101	2.7131	13.9699	0.000185765		0.275679	2.7131	0.316423	0.573765		-+	0.00108147	0.080022
5272	6	4145	SERPINB9	serpin family B member 9	-1.74074	3.87247	14.4393	0.000144749		-0.161787	3.87247	0.132169	0.716194		--	0.00105475	0.080022
9551	7	992	ATP5J2	ATP synthase, H+ transporting, mitochondrial Fo complex subunit F2	1.55297	7.71241	13.9507	0.000187664		0.226228	7.71241	0.309547	0.577958		++	0.00109862	0.080022
3037	8	3275	HAS2	hyaluronan synthase 2	-3.38859	2.13229	13.4862	0.000240324		-0.664893	2.13229	0.622531	0.430108		--	0.00105198	0.080022
23245	9	7923	ASTN2	astrotactin 2	0.215567	5.72078	0.32839	0.566609		-1.43619	5.72078	13.9636	0.000186385		+-	0.00107253	0.080022
54539	X	1124	NDUFB11	NADH:ubiquinone oxidoreductase subunit B11	1.73951	7.49527	14.0523	0.000177794		-0.234293	7.49527	0.269367	0.603757		+-	0.00108842	0.080022
79140	1	877	CCDC28B	coiled-coil domain containing 28B	1.56487	3.98663	13.7253	0.000211585		-0.269556	3.98663	0.42239	0.515747		+-	0.00110467	0.0801418
3502	14	1348	IGHG3	immunoglobulin heavy constant gamma 3 (G3m marker)	0.954989	4.58068	0.873482	0.349993		4.12836	4.58068	12.9427	0.000321179		++	0.0011346	0.0806833
2252	15	3936	FGF7	fibroblast growth factor 7	-2.00127	2.30715	12.5515	0.000395899		-0.591349	2.30715	1.15505	0.282495		--	0.00112941	0.0806833
51226	17	903	COPZ2	coatomer protein complex subunit zeta 2	1.62758	5.75734	14.0484	0.000178168		0.208255	5.75734	0.241463	0.623152		++	0.00112199	0.0806833
23753	22	874	SDF2L1	stromal cell derived factor 2 like 1	1.63446	4.39797	12.3385	0.000443713		0.521756	4.39797	1.30968	0.252452		++	0.00113101	0.0806833
164633	22	2982	CABP7	calcium binding protein 7	1.99223	3.35784	14.8076	0.000119055		-0.0457232	3.35784	0.00827384	0.927524		+-	0.00111654	0.0806833
64332	3	4197	NFKBIZ	NFKB inhibitor zeta	-2.26957	4.75014	11.3569	0.00075167		-0.933955	4.75014	2.0821	0.149035		--	0.00113109	0.0806833
23529	11	1973	CLCF1	cardiotrophin like cytokine factor 1	-1.08609	2.55157	6.44828	0.011106		-1.10265	2.55157	6.5842	0.0102888		--	0.00115147	0.0809832
706	22	866	TSPO	translocator protein	1.66638	6.50542	13.671	0.000217794		0.282379	6.50542	0.412799	0.520552		++	0.00114335	0.0809832
29085	9	1251	PHPT1	phosphohistidine phosphatase 1	1.78488	7.29499	13.8162	0.000201595		0.267194	7.29499	0.328019	0.566828		++	0.00115149	0.0809832
5730	9	812	PTGDS	prostaglandin D2 synthase	1.66606	11.8787	12.419	0.000424976		-0.509857	11.8787	1.21931	0.269497		+-	0.00115385	0.0809832
60484	1	1771	HAPLN2	hyaluronan and proteoglycan link protein 2	2.255	1.45609	14.2945	0.000156325		-0.189026	1.45609	0.111133	0.738858		+-	0.00116267	0.0810066
9118	10	3231	INA	internexin neuronal intermediate filament protein alpha	-6.14592	-1.9563	14.7504	0.000122722		-0.098496	-1.9563	0.00529145	0.942011		--	0.00116361	0.0810066
115939	16	1204	TSR3	TSR3, acp transferase ribosome maturation factor	1.72695	6.07886	14.7788	0.000120887		0.0211311	6.07886	0.00233786	0.961436		++	0.00116922	0.0810066
64859	2	3912	NABP1	nucleic acid binding protein 1	-2.14242	1.26822	12.8404	0.000339219		0.549616	1.26822	0.904436	0.341595		-+	0.00116606	0.0810066
51690	19	520	LSM7	LSM7 homolog, U6 small nuclear RNA and mRNA degradation associated	1.76356	4.43829	13.4814	0.000240938		0.325886	4.43829	0.48581	0.485803		++	0.00117668	0.0811429
6170	X	401	RPL39	ribosomal protein L39	1.6174	5.09857	13.0847	0.000297723		0.373096	5.09857	0.726858	0.393904		++	0.00117872	0.0811429
84300	6	506	UQCC2	ubiquinol-cytochrome c reductase complex assembly factor 2	1.69258	6.7984	14.1185	0.000171648		0.177411	6.7984	0.163469	0.685982		++	0.001183	0.0811783
10573	16	1099	MRPL28	mitochondrial ribosomal protein L28	1.78861	6.41683	14.5133	0.000139176		-0.080939	6.41683	0.0315115	0.859104		+-	0.00119945	0.0815845
100507591	19	370	NA	NA	1.77851	6.58093	13.1601	0.000285968		0.388161	6.58093	0.662782	0.41558		++	0.00119291	0.0815845
80832	22	3415	APOL4	apolipoprotein L4	-2.14115	2.11635	11.2961	0.000776694		-0.87741	2.11635	2.03157	0.154061		--	0.00120028	0.0815845
2812	22	958	GP1BB	glycoprotein Ib platelet beta subunit	1.92916	5.34042	13.3688	0.000255839		-0.369102	5.34042	0.521583	0.470167		+-	0.00120596	0.0817125
8547	1	1032	FCN3	ficolin 3	1.80042	1.48717	10.5949	0.00113401		0.851209	1.48717	2.42309	0.119559		++	0.00134306	0.0826822
6401	1	3875	SELE	selectin E	-2.29054	2.86178	4.77783	0.0288285		-3.0628	2.86178	8.11363	0.00439336		--	0.00126325	0.0826822
9446	10	1310	GSTO1	glutathione S-transferase omega 1	1.49687	7.60629	13.874	0.000195485		0.157212	7.60629	0.159582	0.689542		++	0.00133605	0.0826822
280636	11	1294	SELENOH	selenoprotein H	1.5279	6.0047	13.9355	0.000189194		0.1502	6.0047	0.14054	0.707744		++	0.00132808	0.0826822
11228	12	6950	RASSF8	Ras association domain family member 8	-1.72645	3.32048	13.7901	0.000204415		0.197181	3.32048	0.18974	0.663133		-+	0.00134282	0.0826822
64375	12	5451	IKZF4	IKAROS family zinc finger 4	-1.63073	3.1857	10.1739	0.00142444		-0.844151	3.1857	2.81885	0.093163		--	0.00131741	0.0826822
196441	12	7158	ZFC3H1	zinc finger C3H1-type containing	-1.55282	3.5521	13.0498	0.000303324		0.345337	3.5521	0.669737	0.413143		-+	0.00125124	0.0826822
51016	14	835	EMC9	ER membrane protein complex subunit 9	1.63332	3.85683	14.5669	0.000135269		0.0388651	3.85683	0.00858223	0.926189		++	0.00125095	0.0826822
28454	14	358	IGHV2-70	immunoglobulin heavy variable 2-70	-2.23384	-1.10955	1.52744	0.216497		7.58539	-1.10955	11.8769	0.000568336		-+	0.0012308	0.0826822
84326	16	840	METTL26	methyltransferase like 26	1.7448	5.64163	14.5689	0.000135129		-0.0321416	5.64163	0.00522203	0.942392		+-	0.00126945	0.0826822
84331	16	910	MCRIP2	MAPK regulated corepressor interacting protein 2	1.89077	5.97775	13.8739	0.000195493		0.202693	5.97775	0.169996	0.680115		++	0.00131967	0.0826822
440400	17	748	RNASEK	ribonuclease K	1.6835	6.97101	14.2726	0.00015815		0.0986692	6.97101	0.0516847	0.820157		++	0.00129062	0.0826822
51264	17	703	MRPL27	mitochondrial ribosomal protein L27	1.6459	5.78285	14.4791	0.000141722		0.0487228	5.78285	0.0133211	0.908114		++	0.0012816	0.0826822
6169	17	392	RPL38	ribosomal protein L38	1.63822	8.40717	13.8945	0.000193361		0.187081	8.40717	0.190443	0.662548		++	0.00127632	0.0826822
100507351	17	4232	LOC100507351	uncharacterized LOC100507351	-0.67842	1.90967	1.42552	0.232497		-2.04388	1.90967	11.9406	0.000549238		--	0.0012726	0.0826822
55620	19	1537	STAP2	signal transducing adaptor family member 2	1.41693	3.72758	9.88928	0.00166244		-0.782291	3.72758	3.03596	0.0814385		+-	0.00134133	0.0826822
8625	19	1438	RFXANK	regulatory factor X associated ankyrin containing protein	1.76448	5.11136	14.0537	0.000177662		-0.142905	5.11136	0.0974303	0.754935		+-	0.00133007	0.0826822
9451	2	4648	EIF2AK3	eukaryotic translation initiation factor 2 alpha kinase 3	-1.9011	2.67568	14.4871	0.000141123		-0.0398373	2.67568	0.00678753	0.934339		--	0.00130984	0.0826822
28949	2	39	IGKJ2	immunoglobulin kappa joining 2	-0.47165	0.641969	0.070525	0.790574		6.99521	0.641969	14.2693	0.000158425		-+	0.00125062	0.0826822
28914	2	345	IGKV3-11	immunoglobulin kappa variable 3-11	-1.03721	1.22139	0.739339	0.389873		4.75556	1.22139	12.8845	0.000331312		-+	0.0012858	0.0826822
100507581	2	788	NA	NA	6.14097	-2.12193	13.2355	0.000274702		-1.02264	-2.12193	0.495485	0.481491		+-	0.0013135	0.0826822
10267	2	910	RAMP1	receptor activity modifying protein 1	1.69238	7.08503	13.1279	0.000290929		-0.34516	7.08503	0.574255	0.448573		+-	0.00129774	0.0826822
150678	2	989	COPS9	COP9 signalosome subunit 9	1.71793	6.33726	14.369	0.000150257		0.0736784	6.33726	0.0278922	0.867362		++	0.00129616	0.0826822
100507375	3	380	NA	NA	-2.74307	2.33753	14.2086	0.000163621		0.164841	2.33753	0.0582598	0.809268		-+	0.00131481	0.0826822
7345	4	1124	UCHL1	ubiquitin C-terminal hydrolase L1	1.13071	4.93391	6.30373	0.0120484		1.15399	4.93391	6.56402	0.0104061		++	0.00125179	0.0826822
100129409	6	445	NA	NA	1.82589	7.32513	10.8369	0.000994995		0.818228	7.32513	2.28457	0.130666		++	0.00129335	0.0826822
3569	7	1184	IL6	interleukin 6	-5.22615	5.48202	11.596	0.00066095		-1.66784	5.48202	1.60773	0.204812		--	0.00134118	0.0826822
58498	7	597	MYL7	myosin light chain 7	1.98134	13.8772	14.4576	0.000143351		0.0530853	13.8772	0.011158	0.915875		++	0.00130479	0.0826822
84681	9	652	HINT2	histidine triad nucleotide binding protein 2	1.62653	5.67393	14.2357	0.00016128		-0.125558	5.67393	0.0889382	0.765531		+-	0.0012346	0.0826822
100507540	9	719	LINC01504	long intergenic non-protein coding RNA 1504	-0.289777	0.125877	0.178106	0.673006		2.96854	0.125877	13.8189	0.0002013		-+	0.00134212	0.0826822
58526	X	2500	MID1IP1	MID1 interacting protein 1	-1.2174	5.24763	7.88956	0.00497209		-0.961854	5.24763	4.96319	0.0258923		--	0.00128195	0.0826822
57481	X	7824	KIAA1210	KIAA1210	-2.62104	-1.94019	4.72356	0.029752		-2.71158	-1.94019	8.12954	0.00435498		--	0.00128938	0.0826822
28912	2	348	IGKV3-20	immunoglobulin kappa variable 3-20	-0.250102	3.27646	0.0413934	0.83878		5.54142	3.27646	14.2191	0.000162713		-+	0.00135107	0.082938
3497	14	1286	IGHE	immunoglobulin heavy constant epsilon	-0.493057	-1.11264	0.077706	0.780431		7.67725	-1.11264	14.0745	0.000175707		-+	0.00135681	0.0830543
64951	7	696	MRPS24	mitochondrial ribosomal protein S24	1.53643	6.81499	14.3033	0.000155591		-0.057865	6.81499	0.0212036	0.884226		+-	0.00136082	0.0830637
654364	17	1052	NME1-NME2	NME1-NME2 readthrough	1.40464	7.63135	12.1222	0.000498243		0.430593	7.63135	1.17841	0.27768		++	0.00136771	0.0832481
6182	17	1000	MRPL12	mitochondrial ribosomal protein L12	1.77506	6.9415	14.3767	0.000149643		0.0382991	6.9415	0.00709503	0.932872		++	0.00137877	0.0832992
10398	20	1187	MYL9	myosin light chain 9	1.79611	11.4041	13.4626	0.000243361		-0.266215	11.4041	0.313712	0.575411		+-	0.00138263	0.0832992
10467	7	1189	ZNHIT1	zinc finger HIT-type containing 1	1.7219	5.94479	14.2687	0.000158479		0.0644123	5.94479	0.0210717	0.884584		++	0.00138401	0.0832992
284	8	4338	ANGPT1	angiopoietin 1	-2.63668	1.80309	13.6519	0.000220016		-0.322629	1.80309	0.229244	0.632085		--	0.00137408	0.0832992
406921	17	101	MIR132	microRNA 132	-4.80286	-2.51087	7.92535	0.0048747		-3.68111	-2.51087	4.76967	0.0289654		--	0.00139296	0.0836044
714	1	1191	C1QC	complement C1q C chain	1.43325	5.94195	8.50101	0.0035495		0.98355	5.94195	4.08981	0.0431425		++	0.00149829	0.0840717
9674	1	4818	KIAA0040	KIAA0040	-1.65472	5.15183	13.0521	0.000302951		-0.302314	5.15183	0.456423	0.499301		--	0.00148185	0.0840717
1892	10	1329	ECHS1	enoyl-CoA hydratase, short chain 1	1.56442	7.44304	13.5996	0.000226235		0.195306	7.44304	0.22193	0.637573		++	0.00141992	0.0840717
6150	11	742	MRPL23	mitochondrial ribosomal protein L23	1.99941	6.46744	13.8797	0.000194897		0.146081	6.46744	0.0796331	0.777795		++	0.00148472	0.0840717
113675	12	1397	SDSL	serine dehydratase like	1.81855	3.29708	10.3836	0.00127137		0.86817	3.29708	2.4709	0.115971		++	0.00144819	0.0840717
283458	12	693	NME2P1	NME/NM23 nucleoside diphosphate kinase 2 pseudogene 1	1.40288	4.71831	12.1783	0.000483475		0.398622	4.71831	1.01598	0.313475		++	0.00148443	0.0840717
204219	15	3894	CERS3	ceramide synthase 3	-2.00321	-2.47466	2.67108	0.102187		-4.60476	-2.47466	10.1962	0.00140727		--	0.00141605	0.0840717
3835	16	2096	KIF22	kinesin family member 22	1.51254	6.14701	13.599	0.000226308		-0.189204	6.14701	0.221588	0.637833		+-	0.00142085	0.0840717
100271831	16	411	NA	NA	2.06856	4.28572	14.362	0.000150817		0.0248402	4.28572	0.00222984	0.962337		++	0.00142783	0.0840717
1497	17	4431	CTNS	cystinosin, lysosomal cystine transporter	1.62338	5.35961	13.4894	0.000239919		0.213076	5.35961	0.243682	0.621559		++	0.00146302	0.0840717
4831	17	1124	NME2	NME/NM23 nucleoside diphosphate kinase 2	1.38258	7.66844	12.0259	0.000524674		0.423322	7.66844	1.16508	0.280415		++	0.0014454	0.0840717
6209	19	531	RPS15	ribosomal protein S15	1.61441	7.83056	13.5288	0.000234933		0.21058	7.83056	0.241504	0.623122		++	0.00143892	0.0840717
84266	19	1331	ALKBH7	alkB homolog 7	1.79925	6.6599	13.9766	0.000185102		-0.106087	6.6599	0.0515725	0.820349		+-	0.00148699	0.0840717
126003	19	850	TRAPPC5	trafficking protein particle complex 5	1.64603	5.65048	13.6947	0.000215057		0.161259	5.65048	0.13802	0.710257		++	0.00149488	0.0840717
51073	19	2404	MRPL4	mitochondrial ribosomal protein L4	1.55649	6.04204	13.7974	0.000203612		0.142661	6.04204	0.12122	0.727715		++	0.00145462	0.0840717
11026	19	1604	LILRA3	leukocyte immunoglobulin like receptor A3	-3.60234	-1.53998	2.96858	0.0848966		-7.02724	-1.53998	9.82668	0.00171998		--	0.00143564	0.0840717
116540	2	616	MRPL53	mitochondrial ribosomal protein L53	1.5621	5.92603	13.591	0.000227273		0.176985	5.92603	0.182385	0.669331		++	0.00148939	0.0840717
3694	2	2397	ITGB6	integrin subunit beta 6	-2.92978	-0.886707	9.46798	0.00209089		-1.6478	-0.886707	3.22071	0.0727121		--	0.00148862	0.0840717
100507523	20	524	NA	NA	1.71402	5.90022	12.4568	0.000416471		0.436634	5.90022	0.850321	0.356462		++	0.00145713	0.0840717
7125	20	683	TNNC2	troponin C2, fast skeletal type	3.07379	0.951748	11.4548	0.00071308		1.14022	0.951748	1.62632	0.202213		++	0.0014195	0.0840717
6227	20	396	RPS21	ribosomal protein S21	1.56024	7.79186	12.6938	0.000366873		0.351956	7.79186	0.674487	0.411491		++	0.00147923	0.0840717
90102	3	6624	PHLDB2	pleckstrin homology like domain family B member 2	-1.91781	3.62992	14.1049	0.000172893		0.0837846	3.62992	0.0288677	0.865085		-+	0.00146692	0.0840717
7128	6	4432	TNFAIP3	TNF alpha induced protein 3	-2.81936	4.64449	13.5101	0.00023728		-0.343394	4.64449	0.22976	0.631702		--	0.00146977	0.0840717
84310	7	1293	C7orf50	chromosome 7 open reading frame 50	1.41583	6.4073	12.4894	0.000409277		0.350078	6.4073	0.790412	0.373976		++	0.00149764	0.0840717
154791	7	667	FMC1	formation of mitochondrial complex V assembly factor 1 homolog	1.48074	5.30022	13.9557	0.000187166		0.109853	5.30022	0.0799835	0.77732		++	0.00143093	0.0840717
6284	1	1403	S100A13	S100 calcium binding protein A13	1.79254	7.81978	14.2833	0.000157257		-0.0121376	7.81978	0.00069512	0.978966		+-	0.00150546	0.0842541
3762	11	2912	KCNJ5	potassium voltage-gated channel subfamily J member 5	-1.14556	4.18503	4.88463	0.0270969		-1.44312	4.18503	7.63945	0.00571052		--	0.00151237	0.0844218
83443	6	737	SF3B5	splicing factor 3b subunit 5	1.53544	6.35656	13.3079	0.000264293		0.221458	6.35656	0.288878	0.59094		++	0.00152503	0.0849086
51282	20	883	SCAND1	SCAN domain containing 1	1.88575	5.46006	13.8118	0.000202061		0.136194	5.46006	0.076766	0.781729		++	0.00154058	0.0855535
26774	1	71	SNORD80	small nucleolar RNA, C/D box 80	-2.18501	-0.107032	12.6598	0.000373601		-0.468492	-0.107032	0.632523	0.426431		--	0.00155247	0.0857612
253725	10	4645	WASHC2C	WASH complex subunit 2C	-1.80919	3.35008	9.25243	0.00235183		-1.05594	3.35008	3.31711	0.0685622		--	0.00156934	0.0857612
221037	10	9303	JMJD1C	jumonji domain containing 1C	-1.98311	3.64057	13.3185	0.000262793		-0.264739	3.64057	0.253208	0.614825		--	0.00157219	0.0857612
56655	2	696	POLE4	DNA polymerase epsilon 4, accessory subunit	1.47757	4.97737	12.5661	0.0003928		0.338635	4.97737	0.684084	0.408184		++	0.00156138	0.0857612
9180	5	6147	OSMR	oncostatin M receptor	-1.66525	3.94255	13.4104	0.000250227		0.210242	3.94255	0.225393	0.634961		-+	0.0015487	0.0857612
84830	6	1858	ADTRP	androgen dependent TFPI regulating protein	-1.56588	-2.26721	1.89843	0.168254		4.99121	-2.26721	10.9093	0.000956833		-+	0.00156711	0.0857612
2021	9	1145	ENDOG	endonuclease G	1.61234	5.25307	13.3656	0.000256276		0.208853	5.25307	0.234892	0.62792		++	0.0015665	0.0857612
10591	6	797	DNPH1	2'-deoxynucleoside 5'-phosphate N-hydrolase 1	1.5112	4.99112	13.8231	0.000200851		-0.0964223	4.99112	0.0585558	0.808793		+-	0.00157982	0.0859601
10235	11	2582	RASGRP2	RAS guanyl releasing protein 2	1.75189	5.10648	13.5726	0.000229505		-0.16708	5.10648	0.130247	0.718177		+-	0.00160056	0.086869
5352	3	4060	PLOD2	procollagen-lysine,2-oxoglutarate 5-dioxygenase 2	-1.67241	2.69218	13.8097	0.000202294		-0.0983842	2.69218	0.0506207	0.821987		--	0.00161325	0.0873378
57602	17	5234	USP36	ubiquitin specific peptidase 36	-1.60179	4.54944	12.3378	0.000443887		-0.393998	4.54944	0.782344	0.376425		--	0.00162027	0.0874075
84701	20	684	COX4I2	cytochrome c oxidase subunit 4I2	2.10256	4.09443	13.8632	0.000196609		0.101816	4.09443	0.035163	0.851255		++	0.00162265	0.0874075
9168	2	482	TMSB10	thymosin beta 10	1.63188	8.31097	9.86914	0.00168074		0.83869	8.31097	2.70337	0.100136		++	0.00163081	0.087628
10169	15	2594	SERF2	small EDRK-rich factor 2	1.63486	9.13158	13.3916	0.000252755		0.183832	9.13158	0.177964	0.673129		++	0.00164674	0.0881441
26517	19	1956	TIMM13	translocase of inner mitochondrial membrane 13	1.68857	6.38167	13.9457	0.000188172		-0.0524113	6.38167	0.0141553	0.905294		+-	0.0016486	0.0881441
5438	19	872	POLR2I	RNA polymerase II subunit I	1.65382	6.05846	13.6885	0.000215773		-0.114783	6.05846	0.069305	0.792351		+-	0.00165395	0.0882114
163859	1	4009	SDE2	SDE2 telomere maintenance homolog	-2.04616	2.78123	12.2161	0.000473778		-0.500302	2.78123	0.788529	0.374545		--	0.00171006	0.088361
693199	12	90	MIR614	microRNA 614	-4.50535	-0.921575	11.9031	0.000560399		-1.09788	-0.921575	1.00336	0.316499		--	0.00170933	0.088361
51025	16	511	PAM16	presequence translocase associated motor 16 homolog	1.63928	4.6232	13.8224	0.000200925		0.0744143	4.6232	0.0298442	0.862844		++	0.00167475	0.088361
494470	18	5276	RNF165	ring finger protein 165	-1.27179	0.39729	4.08834	0.0431799		-1.87263	0.39729	8.27975	0.00400897		--	0.00167249	0.088361
10975	19	1335	UQCR11	ubiquinol-cytochrome c reductase, complex III subunit XI	1.66409	8.70033	13.9364	0.000189101		0.0392084	8.70033	0.00814967	0.928068		++	0.00169319	0.088361
3386	19	1420	ICAM4	intercellular adhesion molecule 4 (Landsteiner-Wiener blood group)	-3.02034	1.37151	12.4852	0.000410191		-0.62984	1.37151	0.6183	0.43168		--	0.00170678	0.088361
28950	2	38	IGKJ1	immunoglobulin kappa joining 1	-0.117328	0.834428	0.00517435	0.942655		6.64321	0.834428	13.9926	0.000183535		-+	0.00167165	0.088361
653489	2	5873	RGPD3	RANBP2-like and GRIP domain containing 3	-3.86351	-1.64163	13.8984	0.000192962		0.0784217	-1.64163	0.0103457	0.918984		-+	0.00170901	0.088361
100130100	2	576	NA	NA	0.907808	-1.1077	0.294362	0.587439		7.64347	-1.1077	13.0907	0.00029677		++	0.00168312	0.088361
2840	2	2599	GPR17	G protein-coupled receptor 17	-1.42734	3.06865	6.36478	0.0116407		-1.37712	3.06865	5.91016	0.0150538		--	0.00169093	0.088361
521	4	365	ATP5I	ATP synthase, H+ transporting, mitochondrial Fo complex subunit E	1.72773	8.49167	13.7203	0.00021215		0.0962528	8.49167	0.045018	0.831971		++	0.00170187	0.088361
11224	9	460	RPL35	ribosomal protein L35	1.66517	8.13665	12.9292	0.0003235		0.276952	8.13665	0.37617	0.53966		++	0.00168524	0.088361
100506005	9	2084	NA	NA	2.38579	-2.23825	5.19436	0.0226603		4.26556	-2.23825	7.07402	0.00782095		++	0.00170811	0.088361
80008	4	1878	TMEM156	transmembrane protein 156	1.6324	-1.88039	2.29984	0.129387		3.90542	-1.88039	10.2384	0.0013755		++	0.00171457	0.0883818
727800	9	1069	RNF208	ring finger protein 208	1.87106	4.12756	13.9049	0.000192297		0.0423235	4.12756	0.00756578	0.930686		++	0.00172316	0.0886127
7097	4	3403	TLR2	toll like receptor 2	-0.73491	1.98434	1.95903	0.161617		1.74444	1.98434	10.6254	0.00111546		-+	0.00173445	0.0889808
150381	22	1635	PRR34-AS1	PRR34 antisense RNA 1	1.69966	4.08495	12.846	0.000338193		0.281964	4.08495	0.370179	0.542907		++	0.00176313	0.0902371
6271	1	593	S100A1	S100 calcium binding protein A1	1.66895	10.1535	13.9157	0.000191196		-0.0164775	10.1535	0.00142964	0.969839		+-	0.00177879	0.0902903
10518	15	1547	CIB2	calcium and integrin binding family member 2	1.4876	5.42415	13.684	0.000216294		0.0719531	5.42415	0.0332918	0.855221		++	0.00177493	0.0902903
28513	18	3185	CDH19	cadherin 19	-2.13364	3.17919	12.7157	0.000362597		0.37653	3.17919	0.42982	0.512077		-+	0.00178093	0.0902903
4636	4	661	MYL5	myosin light chain 5	1.74493	2.95761	13.3386	0.00026		0.174438	2.95761	0.139161	0.709117		++	0.00176969	0.0902903
80311	X	6276	KLHL15	kelch like family member 15	-2.30729	2.2331	11.6321	0.000648232		-0.687906	2.2331	1.12811	0.28818		--	0.00179063	0.0905691
127687	1	1318	C1orf122	chromosome 1 open reading frame 122	1.67685	6.20593	13.3991	0.000251741		0.1437	6.20593	0.103601	0.74755		++	0.00180249	0.0908753
7923	6	989	HSD17B8	hydroxysteroid 17-beta dehydrogenase 8	1.46389	4.54921	12.8442	0.000338532		-0.236088	4.54921	0.34527	0.556803		+-	0.00180512	0.0908753
28956	1	681	LAMTOR2	late endosomal/lysosomal adaptor, MAPK and MTOR activator 2	1.62314	5.30007	13.3342	0.000260615		0.145469	5.30007	0.112292	0.73755		++	0.00183699	0.0911732
2350	11	1131	FOLR2	folate receptor beta	1.60706	5.09877	8.8618	0.002912		0.977661	5.09877	3.38131	0.0659397		++	0.00183528	0.0911732
26521	11	1155	TIMM8B	translocase of inner mitochondrial membrane 8 homolog B	1.41924	6.1059	12.0262	0.000524579		0.361543	6.1059	0.808529	0.368556		++	0.00184657	0.0911732
125988	19	900	C19orf70	chromosome 19 open reading frame 70	1.74737	7.03919	13.8418	0.000198862		-0.017137	7.03919	0.00140887	0.970058		+-	0.00184291	0.0911732
79883	19	3605	PODNL1	podocan like 1	2.15446	1.18839	10.8549	0.000985336		0.798732	1.18839	1.66808	0.196516		++	0.00184912	0.0911732
28930	2	351	IGKV1-39	immunoglobulin kappa variable 1-39 (gene/pseudogene)	-0.729219	0.525525	0.244629	0.620883		6.30291	0.525525	13.018	0.000308512		-+	0.00183129	0.0911732
23464	22	1830	GCAT	glycine C-acetyltransferase	1.67176	4.54167	13.0517	0.000303017		0.214857	4.54167	0.226481	0.634146		++	0.00183648	0.0911732
2557	4	11129	GABRA4	gamma-aminobutyric acid type A receptor alpha4 subunit	-4.03613	-0.807574	10.2108	0.00139624		1.70404	-0.807574	2.22049	0.136189		-+	0.00181932	0.0911732
8928	8	2183	FOXH1	forkhead box H1	2.07694	2.08686	12.3263	0.000446628		0.455026	2.08686	0.625456	0.429027		++	0.00183185	0.0911732
10381	16	1711	TUBB3	tubulin beta 3 class III	-1.96069	1.70557	6.65315	0.00989806		1.75557	1.70557	5.43959	0.0196853		-+	0.00185948	0.0914746
6035	14	970	RNASE1	ribonuclease A family member 1, pancreatic	1.4987	7.72456	9.24112	0.00236641		0.83935	7.72456	2.98397	0.0840929		++	0.0018949	0.0930049
100507195	12	958	LINC02384	long intergenic non-protein coding RNA 2384	0.548628	2.14927	0.560867	0.453911		-2.81479	2.14927	12.3513	0.000440686		+-	0.00190371	0.0930138
4716	16	697	NDUFB10	NADH:ubiquinone oxidoreductase subunit B10	1.69879	8.2587	13.6005	0.000226125		-0.0652822	8.2587	0.0211986	0.884239		+-	0.001903	0.0930138
4635	17	949	MYL4	myosin light chain 4	1.66149	12.2138	12.7787	0.00035058		-0.251637	12.2138	0.308416	0.578654		+-	0.00192782	0.0939782
221178	13	8457	SPATA13	spermatogenesis associated 13	-1.47443	3.15239	11.8693	0.000570683		-0.385628	3.15239	0.846846	0.357446		--	0.00193737	0.0942308
28943	2	351	IGKV1-6	immunoglobulin kappa variable 1-6	0.547085	0.0117407	0.153624	0.695096		5.3443	0.0117407	13.1036	0.000294725		++	0.00194479	0.0943787
6277	1	683	S100A6	S100 calcium binding protein A6	1.59045	8.90983	11.2389	0.000801008		0.516964	8.90983	1.23911	0.265643		++	0.00201191	0.0945769
28992	11	1257	MACROD1	MACRO domain containing 1	1.60766	5.61516	13.5222	0.000235753		-0.0643144	5.61516	0.0226842	0.880281		+-	0.00196742	0.0945769
9973	11	1032	CCS	copper chaperone for superoxide dismutase	1.6234	5.59929	13.6043	0.000225671		0.0347362	5.59929	0.00653289	0.93558		++	0.00199796	0.0945769
3316	11	841	HSPB2	heat shock protein family B (small) member 2	1.46697	7.53137	11.4275	0.000723636		-0.447798	7.53137	1.10454	0.293271		+-	0.00200717	0.0945769
100507165	11	659	NA	NA	1.65558	2.75315	11.7343	0.000613597		0.442702	2.75315	0.875997	0.3493		++	0.00202498	0.0945769
28457	14	358	IGHV2-5	immunoglobulin heavy variable 2-5	0.95118	-0.0743656	0.431897	0.511059		6.00946	-0.0743656	12.4738	0.000412697		++	0.00199609	0.0945769
162514	17	3420	TRPV3	transient receptor potential cation channel subfamily V member 3	-2.97694	-0.543125	9.5115	0.00204189		1.37606	-0.543125	2.66057	0.102864		-+	0.00198867	0.0945769
23495	17	1358	TNFRSF13B	TNF receptor superfamily member 13B	2.87011	-2.13276	2.64119	0.104126		6.0619	-2.13276	9.51235	0.00204093		++	0.00200963	0.0945769
84954	19	1657	MPND	MPN domain containing	1.5236	4.75711	12.8219	0.000342583		-0.207419	4.75711	0.247145	0.619092		+-	0.00200606	0.0945769
92960	19	1062	PEX11G	peroxisomal biogenesis factor 11 gamma	1.74093	1.98585	12.0496	0.000518026		0.402412	1.98585	0.667229	0.41402		++	0.0020262	0.0945769
100132708	2	2250	CYP4F30P	cytochrome P450 family 4 subfamily F member 30, pseudogene	-3.08069	-0.024876	12.3604	0.000438532		-0.553515	-0.024876	0.47757	0.489525		--	0.00202788	0.0945769
54726	4	7434	OTUD4	OTU deubiquitinase 4	-1.80098	3.41012	13.3894	0.000253044		-0.105396	3.41012	0.0488469	0.825082		--	0.00197805	0.0945769
100505738	5	3240	MIR4458HG	MIR4458 host gene	1.52359	3.60354	9.52235	0.00202985		0.795792	3.60354	2.65482	0.103237		++	0.00198459	0.0945769
10957	6	2133	PNRC1	proline rich nuclear receptor coactivator 1	-1.50562	6.85423	10.6928	0.00107553		-0.584757	6.85423	1.67272	0.195894		--	0.00199421	0.0945769
85313	6	2467	PPIL4	peptidylprolyl isomerase like 4	-1.52299	2.46316	11.2394	0.000800774		0.492588	2.46316	1.22779	0.267837		-+	0.00202623	0.0945769
100506752	7	600	NA	NA	-4.72983	-0.6563	11.242	0.000799686		-1.34711	-0.6563	1.2663	0.260461		--	0.00197385	0.0945769
84985	8	3596	FAM83A	family with sequence similarity 83 member A	3.81314	-2.52263	5.07837	0.0242261		4.72472	-2.52263	6.85284	0.00885005		++	0.0020256	0.0945769
100129034	9	5714	LOC100129034	uncharacterized LOC100129034	1.59669	6.31595	13.1625	0.000285613		0.136768	6.31595	0.101148	0.750456		++	0.00202507	0.0945769
124446	16	999	TMEM219	transmembrane protein 219	1.58641	6.64009	13.4875	0.000240155		0.0486244	6.64009	0.0132779	0.908263		++	0.002057	0.0951118
6158	19	5185	RPL28	ribosomal protein L28	1.55438	8.38233	12.3816	0.000433596		0.289384	8.38233	0.448478	0.503059		++	0.00205701	0.0951118
154386	6	2070	LINC01600	long intergenic non-protein coding RNA 1600	-5.25846	-1.98056	12.3094	0.000450682		0.657957	-1.98056	0.497571	0.480569		-+	0.00204402	0.0951118
6136	9	631	RPL12	ribosomal protein L12	1.5025	6.95174	11.9576	0.000544242		0.35854	6.95174	0.708408	0.399973		++	0.00205328	0.0951118
1543	15	2608	CYP1A1	cytochrome P450 family 1 subfamily A member 1	-3.34459	0.156368	5.11965	0.0236563		3.95909	0.156368	6.77403	0.00924937		-+	0.00206276	0.0951733
4708	7	495	NDUFB2	NADH:ubiquinone oxidoreductase subunit B2	1.5529	8.3321	13.4573	0.00024406		0.0525854	8.3321	0.0161482	0.89888		++	0.0020676	0.0951928
389136	3	10396	VGLL3	vestigial like family member 3	-1.72234	1.25033	9.02083	0.00266921		0.998154	1.25033	3.01445	0.0825257		-+	0.00207516	0.0953371
100286939	10	1142	NA	NA	1.54872	4.74643	13.0883	0.000297146		-0.133487	4.74643	0.101228	0.750361		+-	0.00209778	0.096077
11177	14	6016	BAZ1A	bromodomain adjacent to zinc finger domain 1A	-1.67802	1.95842	11.5119	0.000691515		0.477339	1.95842	0.977388	0.322845		-+	0.00210018	0.096077
54985	16	1000	HCFC1R1	host cell factor C1 regulator 1	1.71393	6.23316	13.4321	0.000247351		-0.0525731	6.23316	0.0133384	0.908055		+-	0.00211158	0.0962236
100505927	17	688	NA	NA	1.67834	7.29478	12.2952	0.000454123		0.318566	7.29478	0.466091	0.494791		++	0.00211231	0.0962236
79081	11	1320	LBHD1	LBH domain containing 1	1.39969	4.91016	12.785	0.000349413		0.176627	4.91016	0.210432	0.646429		++	0.00212218	0.0964689
3311	1	2493	HSPA7	heat shock protein family A (Hsp70) member 7	0.387145	3.05577	0.743417	0.388568		1.57618	3.05577	11.8293	0.000583045		++	0.00212791	0.0965257
2647	12	572	BLOC1S1	biogenesis of lysosomal organelles complex 1 subunit 1	1.53453	6.12629	12.1948	0.000479237		0.307417	6.12629	0.510125	0.475085		++	0.00213735	0.0967502
64963	15	1135	MRPS11	mitochondrial ribosomal protein S11	1.40771	5.39578	12.6992	0.000365818		0.187036	5.39578	0.232496	0.629679		++	0.00215972	0.0970237
51529	17	1358	ANAPC11	anaphase promoting complex subunit 11	1.55263	6.5929	13.298	0.000265689		0.0705757	6.5929	0.0287259	0.865413		++	0.00215623	0.0970237
28903	2	351	IGKV1D-12	immunoglobulin kappa variable 1D-12	0.128549	-1.01625	0.00706731	0.933003		7.66327	-1.01625	13.433	0.000247239		++	0.00216246	0.0970237
50640	7	3530	PNPLA8	patatin like phospholipase domain containing 8	-1.60167	3.36863	12.4423	0.000419713		0.264716	3.36863	0.356278	0.550581		-+	0.0021659	0.0970237
51160	8	1062	VPS28	VPS28, ESCRT-I subunit	1.58931	6.83447	13.3239	0.000262045		0.0653865	6.83447	0.0236407	0.877803		++	0.00215701	0.0970237
1600	1	2580	DAB1	DAB1, reelin adaptor protein	-1.20998	0.127333	3.68316	0.0549647		-1.81273	0.127333	8.18907	0.00421435		--	0.00217055	0.09703
572	11	1224	BAD	BCL2 associated agonist of cell death	1.46253	6.91092	11.8262	0.000584024		-0.351578	6.91092	0.709265	0.399688		+-	0.0021855	0.0972561
51585	11	5913	PCF11	PCF11 cleavage and polyadenylation factor subunit	-1.62965	4.0096	13.3107	0.000263898		0.0621951	4.0096	0.0203684	0.886513		-+	0.00218986	0.0972561
54434	12	9191	SSH1	slingshot protein phosphatase 1	-1.44366	5.69109	10.0841	0.00149555		-0.634341	5.69109	2.00992	0.156273		--	0.00218789	0.0972561
51255	2	716	RNF181	ring finger protein 181	1.66914	6.4893	12.9702	0.00031648		0.149514	6.4893	0.109548	0.740659		++	0.00219366	0.0972561
90313	17	1453	TP53I13	tumor protein p53 inducible protein 13	1.58483	5.58528	12.7478	0.000356434		0.188662	5.58528	0.189162	0.663615		++	0.00221146	0.0976436
100128590	2	1002	SLC8A1-AS1	SLC8A1 antisense RNA 1	-4.5738	-2.48505	9.07876	0.00258595		-2.12151	-2.48505	2.84846	0.0914616		--	0.0022113	0.0976436
2593	19	1371	GAMT	guanidinoacetate N-methyltransferase	1.74901	6.59567	12.6408	0.000377428		-0.228663	6.59567	0.228415	0.632702		+-	0.00223036	0.0982766
51693	16	629	TRAPPC2L	trafficking protein particle complex 2 like	1.49726	5.61166	13.4026	0.000251274		-0.0212353	5.61166	0.00280868	0.957734		+-	0.00224581	0.0983542
124637	17	3746	CYB5D1	cytochrome b5 domain containing 1	-1.34364	4.29241	12.3423	0.000442821		-0.229114	4.29241	0.370254	0.542866		--	0.00224364	0.0983542
340485	9	2852	ACER2	alkaline ceramidase 2	-2.68771	0.59459	11.4987	0.000696449		-0.702733	0.59459	0.893766	0.344459		--	0.00223952	0.0983542
84153	11	2785	RNASEH2C	ribonuclease H2 subunit C	1.64435	6.8517	13.1641	0.000285364		-0.0796283	6.8517	0.0324358	0.857075		+-	0.00227848	0.0995825
7037	3	5295	TFRC	transferrin receptor	-1.83236	4.68867	11.7165	0.000619478		0.438646	4.68867	0.714654	0.397903		-+	0.00229439	0.100075
10567	19	807	RABAC1	Rab acceptor 1	1.5317	6.30076	12.1238	0.000497828		0.290155	6.30076	0.453681	0.500592		++	0.00231695	0.100855
113246	12	543	C12orf57	chromosome 12 open reading frame 57	1.61923	7.57054	12.6635	0.000372859		0.187622	7.57054	0.178485	0.672679		++	0.00233027	0.10123
2170	1	1097	FABP3	fatty acid binding protein 3	1.41054	10.6788	11.7206	0.000618121		0.333838	10.6788	0.680565	0.409392		++	0.00234882	0.101285
91978	19	1114	TPGS1	tubulin polyglutamylase complex subunit 1	1.67388	3.71982	13.0906	0.00029678		-0.0826227	3.71982	0.0333048	0.855193		+-	0.00235504	0.101285
339390	19	1360	CLEC4G	C-type lectin domain family 4 member G	2.69506	-0.896975	7.96582	0.00476688		1.88625	-0.896975	3.7371	0.0532168		++	0.00235399	0.101285
7305	19	591	TYROBP	TYRO protein tyrosine kinase binding protein	1.43871	4.73392	8.48484	0.00358119		0.880648	4.73392	3.26341	0.0708415		++	0.00235414	0.101285
2876	3	1183	GPX1	glutathione peroxidase 1	1.44584	7.43928	11.4854	0.000701432		0.383228	7.43928	0.837252	0.360184		++	0.00234543	0.101285
85389	11	88	SNORD14C	small nucleolar RNA, C/D box 14C	-3.06682	-0.682066	10.6568	0.0010967		-0.924652	-0.682066	1.42697	0.232259		--	0.0023626	0.101408
375757	9	981	SWI5	SWI5 homologous recombination repair protein	1.30721	4.42625	11.9002	0.000561277		0.279144	4.42625	0.557364	0.455324		++	0.00236959	0.101506
59	10	1851	ACTA2	actin, alpha 2, smooth muscle, aorta	1.66411	9.11064	8.85019	0.00293058		-0.936168	9.11064	2.90082	0.0885348		+-	0.00240179	0.101669
55366	11	5247	LGR4	leucine rich repeat containing G protein-coupled receptor 4	-1.93656	3.96168	11.0118	0.000905358		-0.604683	3.96168	1.13889	0.285888		--	0.0023966	0.101669
112752	14	928	IFT43	intraflagellar transport 43	1.63709	4.92142	12.5365	0.000399074		0.203885	4.92142	0.203935	0.651563		++	0.00240644	0.101669
100507328	19	435	NA	NA	2.08501	6.6912	12.8133	0.000344156		0.179684	6.6912	0.102897	0.74838		++	0.0023861	0.101669
126382	19	1299	NR2C2AP	nuclear receptor 2C2 associated protein	1.80848	3.91889	13.0344	0.000305825		0.098507	3.91889	0.0408174	0.839891		++	0.00238031	0.101669
6939	20	1227	TCF15	transcription factor 15	2.02646	2.99868	13.2383	0.000274291		0.0355347	2.99868	0.0043836	0.947212		++	0.0024047	0.101669
6363	9	684	CCL19	C-C motif chemokine ligand 19	0.253967	2.08467	0.0723886	0.78789		3.73668	2.08467	12.8957	0.000329345		++	0.00240203	0.101669
79176	10	2362	FBXL15	F-box and leucine rich repeat protein 15	1.50974	4.85871	12.8708	0.000333741		-0.114764	4.85871	0.077325	0.780956		+-	0.00241151	0.101684
6881	11	762	TAF10	TATA-box binding protein associated factor 10	1.50035	5.65124	12.199	0.000478151		0.252707	5.65124	0.360517	0.548219		++	0.00242384	0.102004
58485	17	869	TRAPPC1	trafficking protein particle complex 1	1.49282	6.08946	13.1747	0.000283753		0.0368879	6.08946	0.00838524	0.927039		++	0.00243142	0.102124
4728	11	804	NDUFS8	NADH:ubiquinone oxidoreductase core subunit S8	1.71035	7.835	12.5413	0.000398052		-0.204371	7.835	0.188955	0.663788		+-	0.00244107	0.10233
148413	1	1748	LOC148413	uncharacterized LOC148413	1.43539	4.48631	11.8911	0.000564033		0.292093	4.48631	0.507537	0.476207		++	0.00247708	0.102861
55929	1	1766	DMAP1	DNA methyltransferase 1 associated protein 1	1.40134	5.17717	12.6283	0.000379946		-0.147098	5.17717	0.143927	0.704408		+-	0.00246919	0.102861
6876	11	1557	TAGLN	transgelin	2.1048	9.64729	11.3579	0.000751282		-0.555197	9.64729	0.851643	0.356088		+-	0.00246825	0.102861
10633	22	1787	RASL10A	RAS like family 10 member A	2.17329	0.745522	11.1965	0.000819534		0.595393	0.745522	0.961663	0.326768		++	0.00247051	0.102861
55510	6	2696	DDX43	DEAD-box helicase 43	-0.90147	-0.41194	1.32394	0.249887		2.73011	-0.41194	10.6935	0.00107514		-+	0.00247762	0.102861
64092	21	1888	SAMSN1	SAM domain, SH3 domain and nuclear localization signals 1	-2.63276	0.5779	9.33611	0.00224682		1.26035	0.5779	2.41362	0.120284		-+	0.00249072	0.103008
84002	3	4123	B3GNT5	UDP-GlcNAc:betaGal beta-1,3-N-acetylglucosaminyltransferase 5	-2.94446	1.04038	11.8854	0.000565767		-0.560165	1.04038	0.505894	0.476922		--	0.00248719	0.103008
7311	19	2811	UBA52	ubiquitin A-52 residue ribosomal protein fusion product 1	1.46629	8.78777	12.341	0.000443107		0.19925	8.78777	0.237213	0.626226		++	0.00255001	0.103865
6382	2	3373	SDC1	syndecan 1	-0.258594	0.114579	0.0575557	0.810402		4.23405	0.114579	12.8277	0.000341526		-+	0.00254418	0.103865
60509	2	3368	AGBL5	ATP/GTP binding protein like 5	1.28028	5.92586	12.1325	0.000495495		0.212686	5.92586	0.344988	0.556964		++	0.00253763	0.103865
10893	20	4333	MMP24	matrix metallopeptidase 24	1.56675	4.12011	12.8696	0.000333966		0.0963408	4.12011	0.0506468	0.821942		++	0.00252556	0.103865
2921	4	1159	CXCL3	C-X-C motif chemokine ligand 3	-3.26916	1.64072	10.0204	0.00154813		-1.29429	1.64072	1.81666	0.177711		--	0.00253063	0.103865
401180	5	960	NA	NA	-2.97441	-2.70648	3.06436	0.0800266		-4.39868	-2.70648	8.56237	0.00343182		--	0.00252667	0.103865
6440	8	1190	SFTPC	surfactant protein C	1.14138	-2.26452	1.13705	0.286278		-4.95162	-2.26452	10.8939	0.000964831		+-	0.00253957	0.103865
56704	8	4373	JPH1	junctophilin 1	-0.963644	2.66976	5.6809	0.0171506		-0.973595	2.66976	5.78536	0.0161602		--	0.00254732	0.103865
389125	3	708	MUSTN1	musculoskeletal, embryonic nuclear protein 1	2.57765	6.93635	10.6859	0.00107958		0.847575	6.93635	1.28015	0.257872		++	0.00255744	0.103972
3142	1	2279	HLX	H2.0 like homeobox	1.35558	3.40552	10.8813	0.000971395		-0.428002	3.40552	1.11367	0.291285		+-	0.00259474	0.104316
26519	11	674	TIMM10	translocase of inner mitochondrial membrane 10	1.47558	5.12429	12.5837	0.00038912		0.146175	5.12429	0.128294	0.720207		++	0.00257263	0.104316
4350	16	1391	MPG	N-methylpurine DNA glycosylase	1.50848	5.42258	12.2919	0.000454932		0.207318	5.42258	0.241866	0.622861		++	0.00259806	0.104316
29844	19	1205	TFPT	TCF3 fusion partner	1.58591	4.20801	12.9937	0.000312536		-0.0529842	4.20801	0.0151025	0.902192		+-	0.00258669	0.104316
3761	22	2121	KCNJ4	potassium voltage-gated channel subfamily J member 4	2.04083	5.23772	12.522	0.00040218		0.215414	5.23772	0.150501	0.698057		++	0.00257669	0.104316
64928	6	775	MRPL14	mitochondrial ribosomal protein L14	1.49023	5.2619	12.9719	0.000316193		0.0526056	5.2619	0.0168134	0.89683		++	0.0025998	0.104316
100506936	7	1345	NA	NA	1.68358	9.85193	12.18	0.000483056		-0.258454	9.85193	0.302374	0.582398		+-	0.00258149	0.104316
55111	19	1215	PLEKHJ1	pleckstrin homology domain containing J1	1.56199	5.77226	12.7886	0.00034873		0.0997906	5.77226	0.0545885	0.815263		++	0.0026058	0.104362
83442	1	1115	SH3BGRL3	SH3 domain binding glutamate rich protein like 3	1.34023	5.84035	8.3133	0.00393558		0.823863	5.84035	3.21177	0.0731105		++	0.00263375	0.10515
5649	7	11571	RELN	reelin	-1.86856	2.86149	10.1674	0.00142946		-0.731968	2.86149	1.63209	0.201415		--	0.00263523	0.10515
84159	10	7941	ARID5B	AT-rich interaction domain 5B	-1.99409	5.09901	12.0939	0.000505882		-0.312639	5.09901	0.319995	0.57161		--	0.00264545	0.105168
27106	19	2942	ARRDC2	arrestin domain containing 2	1.44669	5.67579	6.65451	0.00989054		1.21622	5.67579	4.75538	0.0292069		++	0.00264304	0.105168
398	16	942	ARHGDIG	Rho GDP dissociation inhibitor gamma	1.99368	2.98277	6.31913	0.0119442		1.77059	2.98277	5.06605	0.0243989		++	0.00266384	0.10551
51237	5	827	MZB1	marginal zone B and B1 cell specific protein	0.813777	1.58396	0.492841	0.482663		4.35585	1.58396	11.7666	0.00060303		++	0.00266087	0.10551
79948	19	2357	PLPPR3	phospholipid phosphatase related 3	-2.85125	-1.43002	8.75195	0.00309271		-1.46031	-1.43002	2.7814	0.0953648		--	0.0026924	0.106291
696	6	2852	BTN1A1	butyrophilin subfamily 1 member A1	-4.55282	-2.35869	9.16986	0.00246034		1.65339	-2.35869	2.41826	0.119928		-+	0.00269344	0.106291
84988	8	2274	PPP1R16A	protein phosphatase 1 regulatory subunit 16A	1.54782	5.9788	13.0095	0.000309912		0.0230383	5.9788	0.00301358	0.956221		++	0.00270384	0.106507
1288	X	6815	COL4A6	collagen type IV alpha 6 chain	-1.2116	4.27832	7.46703	0.00628392		-0.874282	4.27832	3.93506	0.0472894		--	0.00271049	0.106574
6157	11	4879	RPL27A	ribosomal protein L27a	1.68206	8.58538	12.6752	0.00037053		0.114088	8.58538	0.0614759	0.804178		++	0.00271706	0.106638
25824	11	884	PRDX5	peroxiredoxin 5	1.56667	8.68897	12.7852	0.000349371		-0.0770383	8.68897	0.0323792	0.857198		+-	0.0027293	0.106924
199990	1	2742	FAAP20	Fanconi anemia core complex associated protein 20	1.59396	5.39788	12.7924	0.000348034		0.0641303	5.39788	0.021659	0.882998		++	0.00279276	0.107044
51329	12	1456	ARL6IP4	ADP ribosylation factor like GTPase 6 interacting protein 4	1.5771	7.48249	12.9033	0.000328008		0.0408415	7.48249	0.00906718	0.924139		++	0.00275885	0.107044
161247	14	1003	FITM1	fat storage inducing transmembrane protein 1	1.08105	6.86542	8.9439	0.00278397		-0.575126	6.86542	2.56987	0.108916		+-	0.00275962	0.107044
3493	14	1061	IGHA1	immunoglobulin heavy constant alpha 1	0.934394	5.0287	0.841526	0.358961		3.75653	5.0287	11.1214	0.000853375		++	0.00278478	0.107044
3858	17	2140	KRT10	keratin 10	1.46202	4.99624	12.7472	0.000356541		0.0726363	4.99624	0.0327103	0.856477		++	0.00277703	0.107044
28958	17	753	COA3	cytochrome c oxidase assembly factor 3	1.39943	5.81676	12.7505	0.000355916		0.0663014	5.81676	0.0296618	0.86326		++	0.00279222	0.107044
11248	17	5553	NXPH3	neurexophilin 3	0.764066	4.17166	4.21021	0.0401814		-0.999181	4.17166	7.11282	0.00765345		+-	0.00279448	0.107044
125704	18	2042	FAM69C	family with sequence similarity 69 member C	1.77548	2.322	8.79816	0.00301534		0.961494	2.322	2.70271	0.100178		++	0.00275031	0.107044
4902	19	1104	NRTN	neurturin	1.46301	5.04402	11.2647	0.000789944		-0.371457	5.04402	0.751552	0.385985		+-	0.00277328	0.107044
6168	2	420	RPL37A	ribosomal protein L37a	1.44624	9.83656	12.9524	0.000319513		0.0191979	9.83656	0.0023753	0.961129		++	0.00279097	0.107044
284759	20	2833	SIRPB2	signal regulatory protein beta 2	1.18879	-0.913503	1.86018	0.172604		2.90782	-0.913503	9.76317	0.00178043		++	0.00279272	0.107044
79572	3	7328	ATP13A3	ATPase 13A3	-1.7769	4.80517	12.133	0.000495371		0.253614	4.80517	0.26185	0.608852		-+	0.00274656	0.107044
8929	4	3030	PHOX2B	paired like homeobox 2b	-5.29508	-2.42284	10.5952	0.00113382		1.85413	-2.42284	1.20915	0.2715		-+	0.00279696	0.107044
163702	1	4549	IFNLR1	interferon lambda receptor 1	-1.12459	2.63864	5.58087	0.0181577		-1.13322	2.63864	5.68219	0.017138		--	0.00282406	0.107409
79590	1	927	MRPL24	mitochondrial ribosomal protein L24	1.49519	6.17048	12.8116	0.000344475		0.0483056	6.17048	0.0139398	0.906015		++	0.00283142	0.107409
138716	9	1083	RPP25L	ribonuclease P/MRP subunit p25 like	1.4177	4.93436	11.8928	0.000563515		0.241476	4.93436	0.357744	0.549762		++	0.00281285	0.107409
4783	9	2085	NFIL3	nuclear factor, interleukin 3 regulated	-2.07923	5.77775	10.6866	0.00107912		-0.651514	5.77775	1.12576	0.288682		--	0.00282677	0.107409
10682	X	1157	EBP	emopamil binding protein (sterol isomerase)	1.51532	5.62247	12.4309	0.000422282		-0.140836	5.62247	0.111878	0.738016		+-	0.00282781	0.107409
407013	19	73	MIR24-2	microRNA 24-2	-1.91836	0.644902	3.9215	0.0476724		-2.65615	0.644902	7.38702	0.00656961		--	0.00284022	0.107553
100506151	16	646	NA	NA	-0.532909	2.85392	1.65998	0.197606		-1.31516	2.85392	9.96948	0.00159157		--	0.00285081	0.107764
5691	17	754	PSMB3	proteasome subunit beta 3	1.6159	6.79546	12.8222	0.000342534		0.0415176	6.79546	0.00888503	0.924902		++	0.00286942	0.107764
150684	2	713	COMMD1	copper metabolism domain containing 1	1.56485	5.52466	12.3615	0.000438278		0.155475	5.52466	0.12744	0.721102		++	0.00286323	0.107764
79444	20	1322	BIRC7	baculoviral IAP repeat containing 7	1.43215	-1.44144	2.10746	0.146583		2.5043	-1.44144	9.39806	0.00217215		++	0.00288222	0.107764
619563	3	139	SNORA7A	small nucleolar RNA, H/ACA box 7A	3.37681	1.28185	12.8483	0.000337777		0.0603218	1.28185	0.0046244	0.945783		++	0.00289079	0.107764
115286	3	2402	SLC25A26	solute carrier family 25 member 26	1.4204	5.51579	11.2067	0.000815035		-0.357781	5.51579	0.735658	0.391055		+-	0.00288483	0.107764
135112	6	5455	NCOA7	nuclear receptor coactivator 7	-2.73411	4.05407	11.9812	0.0005374		-0.403586	4.05407	0.295861	0.586489		--	0.00285627	0.107764
5919	7	741	RARRES2	retinoic acid receptor responder 2	1.79342	7.32275	12.5118	0.000404394		0.131214	7.32275	0.0710535	0.789809		++	0.00289022	0.107764
89891	9	1818	WDR34	WD repeat domain 34	1.56361	5.0398	12.7547	0.000355118		-0.0566082	5.0398	0.0174526	0.894899		+-	0.00287735	0.107764
116362	1	655	RBP7	retinol binding protein 7	1.52353	4.44982	11.6343	0.000647455		0.298589	4.44982	0.466509	0.494598		++	0.00289695	0.107807
406923	20	102	MIR133A2	microRNA 133a-2	-1.60547	-0.848696	2.31306	0.128292		-3.15789	-0.848696	9.12859	0.00251646		--	0.00291795	0.108029
28831	22	38	IGLJ3	immunoglobulin lambda joining 3	4.02929	-1.76686	4.76496	0.0290448		4.54448	-1.76686	6.45045	0.0110925		++	0.00291262	0.108029
222658	6	5018	KCTD20	potassium channel tetramerization domain containing 20	-1.82732	4.39905	11.5709	0.000669925		-0.366385	4.39905	0.494695	0.48184		--	0.0029176	0.108029
5625	22	2211	PRODH	proline dehydrogenase 1	1.44455	2.9426	8.89504	0.00285947		0.755321	2.9426	2.50419	0.113544		++	0.00293269	0.108388
60672	1	1588	MIIP	migration and invasion inhibitory protein	1.39864	3.93595	10.9458	0.000938156		0.386332	3.93595	0.861202	0.353403		++	0.00298781	0.108633
1380	1	4170	CR2	complement C3d receptor 2	-1.66807	-1.34051	0.915179	0.338744		7.40847	-1.34051	10.8616	0.000981797		-+	0.00299607	0.108633
83643	10	2738	CCDC3	coiled-coil domain containing 3	0.6014	5.41189	2.37498	0.123293		-1.18247	5.41189	9.00371	0.00269432		+-	0.00299297	0.108633
100505758	14	2260	PRMT5-AS1	PRMT5 antisense RNA 1	1.54852	3.89181	12.6576	0.000374038		0.0631988	3.89181	0.0219501	0.88222		++	0.00297529	0.108633
28461	14	353	IGHV1-69	immunoglobulin heavy variable 1-69	0.425568	1.84158	0.0804406	0.776701		6.54015	1.84158	12.4342	0.000421537		++	0.00295463	0.108633
199699	19	1732	DAND5	DAN domain BMP antagonist family member 5	1.42752	3.6657	10.695	0.00107427		-0.441572	3.6657	1.0506	0.305368		+-	0.00295977	0.108633
55422	19	5666	ZNF331	zinc finger protein 331	-2.56847	5.30379	10.7614	0.00103639		0.739366	5.30379	0.990549	0.319608		-+	0.00298533	0.108633
85395	21	881	FAM207A	family with sequence similarity 207 member A	1.818	3.82358	12.5491	0.000396387		0.103884	3.82358	0.0433683	0.835033		++	0.0029834	0.108633
28796	22	347	IGLV3-21	immunoglobulin lambda variable 3-21	3.75466	-1.04867	8.15188	0.00430167		2.00543	-1.04867	3.11512	0.0775689		++	0.00300486	0.108633
5435	22	2102	POLR2F	RNA polymerase II subunit F	1.3817	5.58735	12.3921	0.000431147		0.111458	5.58735	0.0834	0.772742		++	0.00300078	0.108633
91582	22	927	RPS19BP1	ribosomal protein S19 binding protein 1	1.60619	6.37952	12.5479	0.000396652		0.0990161	6.37952	0.0499942	0.823073		++	0.00294713	0.108633
153443	5	2836	SRFBP1	serum response factor binding protein 1	-2.20885	0.339128	12.7677	0.000352656		0.0523649	0.339128	0.00805539	0.928484		-+	0.00295485	0.108633
9228	8	10095	DLGAP2	DLG associated protein 2	-1.53359	-1.75228	2.08766	0.148493		3.80843	-1.75228	9.34221	0.00223936		-+	0.00299569	0.108633
516	17	647	ATP5G1	ATP synthase, H+ transporting, mitochondrial Fo complex subunit C1 (subunit 9)	1.56829	8.18616	12.0924	0.000506276		0.191401	8.18616	0.188549	0.664127		++	0.00302531	0.108859
3554	2	4907	IL1R1	interleukin 1 receptor type 1	-1.83585	5.35271	12.0128	0.000528357		0.241012	5.35271	0.22007	0.638987		-+	0.00303636	0.108859
51807	22	2124	TUBA8	tubulin alpha 8	1.59935	7.14851	12.7832	0.000349748		-0.0208119	7.14851	0.00227248	0.961979		+-	0.00302707	0.108859
622	3	3689	BDH1	3-hydroxybutyrate dehydrogenase 1	1.23433	4.69801	10.1382	0.00145229		0.456642	4.69801	1.427	0.232255		++	0.00303388	0.108859
8270	X	1816	LAGE3	L antigen family member 3	1.64968	4.39779	11.5843	0.000665127		0.316062	4.39779	0.444765	0.504831		++	0.00302168	0.108859
51024	7	739	FIS1	fission, mitochondrial 1	1.51996	7.60835	12.7368	0.000358527		-0.0269252	7.60835	0.00417455	0.948484		+-	0.00305589	0.109377
200185	1	547	KRTCAP2	keratinocyte associated protein 2	1.56815	5.76338	12.5855	0.000388761		0.064192	5.76338	0.0220686	0.881905		++	0.00307818	0.109734
7127	14	4175	TNFAIP2	TNF alpha induced protein 2	-1.29103	5.39004	10.0879	0.00149246		0.480644	5.39004	1.43577	0.230826		-+	0.00309132	0.109734
400499	16	6054	LOC400499	vitellogenin	-1.55878	-0.771046	4.71232	0.0299472		1.94578	-0.771046	6.39747	0.0114283		-+	0.00307335	0.109734
4701	19	535	NDUFA7	NADH:ubiquinone oxidoreductase subunit A7	1.44908	5.95791	12.2077	0.000475918		0.143746	5.95791	0.124886	0.723794		++	0.00309108	0.109734
2195	4	14764	FAT1	FAT atypical cadherin 1	-1.51763	5.60512	9.79262	0.00175214		-0.615245	5.60512	1.6695	0.196326		--	0.00308727	0.109734
57085	1	1280	AGTRAP	angiotensin II receptor associated protein	1.37924	4.5139	11.6591	0.000638889		0.240311	4.5139	0.366047	0.545167		++	0.00312163	0.10976
163732	1	1291	CITED4	Cbp/p300 interacting transactivator with Glu/Asp rich carboxy-terminal domain 4	1.81656	5.45431	11.2598	0.000792042		-0.406805	5.45431	0.596522	0.439908		+-	0.00312262	0.10976
6799	16	1398	SULT1A2	sulfotransferase family 1A member 2	1.80446	2.41465	12.6027	0.000385191		-0.0647355	2.41465	0.0169055	0.89655		+-	0.00309806	0.10976
692201	20	86	SNORD86	small nucleolar RNA, C/D box 86	-2.35824	-0.338138	12.1629	0.000487486		0.241204	-0.338138	0.136556	0.711729		-+	0.00311093	0.10976
652968	22	1622	CASTOR1	cytosolic arginine sensor for mTORC1 subunit 1	1.27863	2.91156	10.4191	0.00124721		0.421343	2.91156	1.17283	0.278821		++	0.00311724	0.10976
11344	3	1625	TWF2	twinfilin actin binding protein 2	1.50168	6.0221	12.5414	0.000398032		0.0680568	6.0221	0.0268707	0.869792		++	0.00310493	0.10976
100506813	22	2950	LOC100506813	uncharacterized LOC100506813	0.922584	3.46352	5.07141	0.0243236		-1.01386	3.46352	5.99437	0.0143516		+-	0.00312784	0.109764
6857	12	5327	SYT1	synaptotagmin 1	-4.573	-0.902645	11.9931	0.000533987		0.516256	-0.902645	0.195332	0.658515		-+	0.00314819	0.110298
10534	11	654	SSSCA1	Sjogren syndrome/scleroderma autoantigen 1	1.59028	4.54214	12.745	0.000356963		0.00387344	4.54214	7.88379e-05	0.992916		++	0.00317041	0.110897
220074	11	5522	LRTOMT	leucine rich transmembrane and O-methyltransferase domain containing	1.51611	5.00633	12.4633	0.00041502		0.0733162	5.00633	0.0303038	0.861803		++	0.00319607	0.111073
4633	12	830	MYL2	myosin light chain 2	3.91549	6.99032	10.6578	0.00109605		1.05912	6.99032	0.965022	0.325925		++	0.00319262	0.111073
6223	19	849	RPS19	ribosomal protein S19	1.5033	8.74602	10.8064	0.0010115		0.416987	8.74602	0.864971	0.352351		++	0.00318605	0.111073
1674	2	2248	DES	desmin	1.83335	13.279	11.9782	0.000538252		0.225165	13.279	0.192182	0.661106		++	0.00318159	0.111073
4707	14	420	NDUFB1	NADH:ubiquinone oxidoreductase subunit B1	1.49941	7.43774	12.1428	0.000492771		0.144421	7.43774	0.117442	0.731826		++	0.00321952	0.111528
51398	19	861	WDR83OS	WD repeat domain 83 opposite strand	1.55141	6.71061	12.2973	0.000453603		0.1129	6.71061	0.0681092	0.79411		++	0.00321626	0.111528
51338	11	1651	MS4A4A	membrane spanning 4-domains A4A	0.885911	3.02896	3.60343	0.0576606		1.27934	3.02896	7.46765	0.00628176		++	0.00323211	0.111785
79689	7	4454	STEAP4	STEAP4 metalloreductase	-1.76144	3.67569	10.2977	0.00133199		0.585848	3.67569	1.19887	0.273548		-+	0.00324916	0.112194
5439	7	977	POLR2J	RNA polymerase II subunit J	1.58786	5.61503	12.6034	0.000385042		-0.0275741	5.61503	0.00397824	0.949708		+-	0.00325956	0.112373
3429	14	652	IFI27	interferon alpha inducible protein 27	1.83717	6.57083	12.5614	0.00039379		0.0421006	6.57083	0.00702555	0.933201		++	0.00327386	0.112507
27125	5	9580	AFF4	AF4/FMR2 family member 4	-1.73419	4.5199	12.1027	0.000503488		-0.167498	4.5199	0.119219	0.729884		--	0.00327388	0.112507
6218	15	485	RPS17	ribosomal protein S17	1.72352	2.37049	11.8112	0.00058877		0.238809	2.37049	0.23504	0.627811		++	0.00329087	0.112911
5320	1	1032	PLA2G2A	phospholipase A2 group IIA	-0.339641	8.03808	0.132837	0.715509		3.57636	8.03808	12.0474	0.000518644		-+	0.00330239	0.112946
286257	9	812	C9orf142	chromosome 9 open reading frame 142	1.55107	4.61987	11.6704	0.000635033		0.243528	4.61987	0.299952	0.583913		++	0.00330009	0.112946
10654	1	1299	PMVK	phosphomevalonate kinase	1.47624	6.5515	12.0393	0.000520909		-0.152238	6.5515	0.133234	0.715102		+-	0.00331351	0.113147
326625	12	4139	MMAB	methylmalonic aciduria (cobalamin deficiency) cblB type	1.41243	5.4393	11.7446	0.00061019		0.202032	5.4393	0.248746	0.617959		++	0.00334956	0.113921
254863	17	448	TMEM256	transmembrane protein 256	1.43108	5.74689	12.1413	0.000493186		0.120452	5.74689	0.0891981	0.765199		++	0.00335203	0.113921
23429	3	4449	RYBP	RING1 and YY1 binding protein	-1.38847	3.53026	10.8111	0.00100896		0.368694	3.53026	0.792046	0.373482		-+	0.00334763	0.113921
4878	1	855	NPPA	natriuretic peptide A	1.75595	14.8917	9.48904	0.00206703		0.738101	14.8917	1.75748	0.184939		++	0.00339054	0.113955
11337	17	893	GABARAP	GABA type A receptor-associated protein	1.4355	8.46452	12.5339	0.000399626		-0.0210275	8.46452	0.00279731	0.95782		+-	0.00339443	0.113955
4731	21	2130	NDUFV3	NADH:ubiquinone oxidoreductase subunit V3	1.51572	6.7383	12.1518	0.000490397		0.118463	6.7383	0.0774639	0.780764		++	0.00339533	0.113955
7263	22	1128	TST	thiosulfate sulfurtransferase	1.44351	5.40427	12.2978	0.00045349		0.0816119	5.40427	0.0408197	0.839886		++	0.00337956	0.113955
2919	4	1109	CXCL1	C-X-C motif chemokine ligand 1	-3.02954	2.2717	11.4142	0.000728838		0.537349	2.2717	0.413618	0.520139		-+	0.00336551	0.113955
8793	8	3535	TNFRSF10D	TNF receptor superfamily member 10d	-2.52387	4.24213	10.1537	0.00144009		-0.842933	4.24213	1.25065	0.263428		--	0.00336759	0.113955
100507400	9	735	NA	NA	-4.89011	-2.18754	9.49216	0.00206352		1.45358	-2.18754	1.75408	0.185364		-+	0.00339233	0.113955
117154	X	2508	DACH2	dachshund family transcription factor 2	-5.06826	-2.19874	9.75454	0.0017888		-1.44129	-2.19874	1.5506	0.213047		--	0.00338129	0.113955
3742	12	5978	KCNA6	potassium voltage-gated channel subfamily A member 6	1.36608	3.52974	9.25717	0.00234576		-0.614876	3.52974	1.92939	0.164825		+-	0.00342486	0.114234
145553	14	683	MDP1	magnesium dependent phosphatase 1	1.41893	4.00831	12.0546	0.000516636		0.130127	4.00831	0.104904	0.746022		++	0.00341529	0.114234
2184	15	1447	FAH	fumarylacetoacetate hydrolase	1.32995	4.43599	9.14245	0.00249747		0.616611	4.43599	2.02432	0.154798		++	0.00342458	0.114234
9535	19	657	GMFG	glia maturation factor gamma	1.34352	3.4147	8.05406	0.00454017		0.808537	3.4147	2.97088	0.0847756		++	0.00341115	0.114234
10519	15	977	CIB1	calcium and integrin binding 1	1.495	6.62332	11.6529	0.000641021		0.220744	6.62332	0.264722	0.606895		++	0.00344366	0.114683
5743	1	4493	PTGS2	prostaglandin-endoperoxide synthase 2	-2.97501	3.52863	8.51484	0.00352263		-1.54224	3.52863	2.54448	0.110681		--	0.00345036	0.114729
6004	1	2432	RGS16	regulator of G-protein signaling 16	-1.79335	2.62103	5.22428	0.0222737		-1.85488	2.62103	5.641	0.0175452		--	0.0034575	0.114789
100287227	3	2543	TIPARP-AS1	TIPARP antisense RNA 1	-1.49571	0.347032	6.87684	0.00873198		-1.14825	0.347032	4.02464	0.0448402		--	0.00346337	0.114807
1632	16	1051	ECI1	enoyl-CoA delta isomerase 1	1.47932	6.84847	11.3125	0.000769868		-0.282167	6.84847	0.428157	0.512895		+-	0.00348938	0.115481
1327	16	802	COX4I1	cytochrome c oxidase subunit 4I1	1.55334	10.0379	12.4645	0.000414763		0.0250396	10.0379	0.00339071	0.953566		++	0.00349442	0.115481
342574	17	1612	KRT27	keratin 27	2.00193	-2.3751	3.53311	0.0601548		-4.22541	-2.3751	7.38085	0.00659221		+-	0.00350263	0.115575
1017	12	2293	CDK2	cyclin dependent kinase 2	-1.29342	3.44173	9.21151	0.00240498		-0.579834	3.44173	1.90828	0.167155		--	0.0035453	0.115837
140465	12	869	MYL6B	myosin light chain 6B	1.46645	5.91399	11.7632	0.000604117		-0.181113	5.91399	0.18653	0.665821		+-	0.00354709	0.115837
28424	14	353	IGHV3-48	immunoglobulin heavy variable 3-48	-0.309934	1.73657	0.0448713	0.832241		6.08578	1.73657	12.1914	0.000480099		-+	0.00352616	0.115837
406905	18	85	MIR1-2	microRNA 1-2	-2.5494	-2.28812	2.72859	0.0985663		-5.03948	-2.28812	8.24413	0.0040884		--	0.00355291	0.115837
79002	19	910	C19orf43	chromosome 19 open reading frame 43	1.41591	6.81757	11.7422	0.000610981		0.178786	6.81757	0.19425	0.659403		++	0.00355216	0.115837
85441	20	10129	HELZ2	helicase with zinc finger 2	-1.15509	4.61152	6.64611	0.00993728		-0.913081	4.61152	4.19428	0.0405607		--	0.00355357	0.115837
9456	5	4214	HOMER1	homer scaffolding protein 1	-1.84646	2.78598	10.3535	0.0012923		-0.567297	2.78598	1.03374	0.309283		--	0.00352716	0.115837
2875	8	1886	GPT	glutamic--pyruvic transaminase	1.50191	4.46881	11.4314	0.000722131		0.259461	4.46881	0.354609	0.551516		++	0.00351605	0.115837
2159	13	1536	F10	coagulation factor X	1.53126	5.76939	11.9508	0.000546229		-0.142055	5.76939	0.10736	0.74317		+-	0.00357606	0.115935
54939	15	925	COMMD4	COMM domain containing 4	1.46963	4.92609	11.7312	0.000614614		-0.184417	4.92609	0.191455	0.661709		+-	0.00358195	0.115935
8527	2	6397	DGKD	diacylglycerol kinase delta	-1.29423	5.42356	9.88506	0.00166626		-0.473148	5.42356	1.35862	0.243778		--	0.00357806	0.115935
28826	22	347	IGLV1-36	immunoglobulin lambda variable 1-36	0.93789	1.31028	0.357456	0.549922		6.23214	1.31028	11.394	0.000736811		++	0.00357018	0.115935
57018	3	2625	CCNL1	cyclin L1	-2.213	5.10756	11.9822	0.000537124		-0.188543	5.10756	0.0951175	0.757769		--	0.00358445	0.115935
203260	9	918	CCDC107	coiled-coil domain containing 107	1.93833	5.87657	11.4026	0.00073341		0.327239	5.87657	0.347144	0.555734		++	0.00358886	0.115935
3091	14	4059	HIF1A	hypoxia inducible factor 1 alpha subunit	-1.70367	4.27356	12.1195	0.000498974		-0.108195	4.27356	0.0515557	0.820378		--	0.00360264	0.115995
59286	19	519	UBL5	ubiquitin like 5	1.40325	7.7011	12.1323	0.000495549		0.0858184	7.7011	0.0470939	0.8282		++	0.00361096	0.115995
51171	19	1237	HSD17B14	hydroxysteroid 17-beta dehydrogenase 14	1.71368	3.13609	11.3362	0.000760091		0.30461	3.13609	0.375222	0.540172		++	0.00361226	0.115995
9258	8	5255	MFHAS1	malignant fibrous histiocytoma amplified sequence 1	-2.11824	2.96605	9.3551	0.00222366		-0.888395	2.96605	1.76077	0.184529		--	0.0036103	0.115995
4832	16	1014	NME3	NME/NM23 nucleoside diphosphate kinase 3	1.51299	5.54532	11.7645	0.000603698		0.176774	5.54532	0.167276	0.682544		++	0.00362373	0.11619
100505856	10	959	NA	NA	-3.46146	-0.850298	8.69418	0.00319228		-1.5379	-0.850298	2.29634	0.129679		--	0.0036387	0.116324
100133023	16	600	NA	NA	3.57735	-1.87205	4.01884	0.0449947		4.48547	-1.87205	6.78365	0.00919967		++	0.00363841	0.116324
1301	1	7444	COL11A1	collagen type XI alpha 1 chain	-3.55918	-2.6069	4.07459	0.0435329		4.41554	-2.6069	6.70327	0.00962363		-+	0.0036774	0.116392
51339	14	3862	DACT1	dishevelled binding antagonist of beta catenin 1	-1.46071	3.38962	6.66776	0.00981728		-1.1377	3.38962	4.09042	0.0431268		--	0.00371193	0.116392
4016	15	2361	LOXL1	lysyl oxidase like 1	1.35254	4.98198	10.4582	0.00122106		0.387953	4.98198	0.891033	0.345198		++	0.00369731	0.116392
407010	19	73	MIR23A	microRNA 23a	-2.4174	-0.0258734	5.11421	0.0237307		-2.47486	-0.0258734	5.64455	0.0175097		--	0.00365073	0.116392
25796	19	1034	PGLS	6-phosphogluconolactonase	1.49081	4.69755	11.868	0.00057106		0.141192	4.69755	0.11086	0.739167		++	0.003702	0.116392
100507359	19	1121	NA	NA	2.13236	0.851014	11.2907	0.000778943		0.377372	0.851014	0.367892	0.544155		++	0.00371565	0.116392
9040	19	1524	UBE2M	ubiquitin conjugating enzyme E2 M	1.50148	6.12079	11.8893	0.000564558		-0.141147	6.12079	0.109507	0.740706		+-	0.00367139	0.116392
28908	2	363	IGKV4-1	immunoglobulin kappa variable 4-1	-0.340056	3.24435	0.0607473	0.805319		5.81896	3.24435	12.0332	0.000522623		-+	0.00369244	0.116392
128439	20	1087	SNHG11	small nucleolar RNA host gene 11	1.50705	2.93933	10.7371	0.00105007		0.382674	2.93933	0.71605	0.397443		++	0.00366492	0.116392
6529	3	4494	SLC6A1	solute carrier family 6 member 1	-1.85916	1.65045	9.77916	0.001765		-0.68583	1.65045	1.40666	0.235612		--	0.00365337	0.116392
83888	4	1171	FGFBP2	fibroblast growth factor binding protein 2	1.39124	3.34928	5.40006	0.0201361		1.38073	3.34928	5.31995	0.0210826		++	0.00372074	0.116392
117156	5	518	SCGB3A2	secretoglobin family 3A member 2	1.48831	-0.394221	1.21992	0.269377		4.68784	-0.394221	9.98751	0.00157606		++	0.00372098	0.116392
221491	6	1206	C6orf1	chromosome 6 open reading frame 1	1.51304	4.3189	11.7298	0.000615068		0.172272	4.3189	0.158615	0.690435		++	0.00372185	0.116392
441177	6	2065	LINC00602	long intergenic non-protein coding RNA 602	-5.79975	-1.83368	12.0302	0.000523461		0.283982	-1.83368	0.0637845	0.800611		-+	0.00367852	0.116392
4715	8	719	NDUFB9	NADH:ubiquinone oxidoreductase subunit B9	1.51272	8.40944	12.1757	0.000484167		-0.067002	8.40944	0.0249426	0.87451		+-	0.0037121	0.116392
1952	1	10540	CELSR2	cadherin EGF LAG seven-pass G-type receptor 2	-0.749768	6.26826	2.22863	0.135474		-1.50511	6.26826	8.6881	0.00320294		--	0.00379356	0.117801
2950	11	958	GSTP1	glutathione S-transferase pi 1	1.5933	8.31923	12.0914	0.000506562		0.0832359	8.31923	0.0346161	0.852402		++	0.00377715	0.117801
29082	14	1505	CHMP4A	charged multivesicular body protein 4A	1.28336	5.48432	10.1078	0.00147643		0.417782	5.48432	1.10027	0.294207		++	0.00379714	0.117801
51293	19	1251	CD320	CD320 molecule	1.34434	5.04949	10.9362	0.000943027		0.295933	5.04949	0.546032	0.459943		++	0.00379221	0.117801
6415	19	876	SELENOW	selenoprotein W	1.42237	9.66365	11.5954	0.000661164		-0.181717	9.66365	0.196588	0.657489		+-	0.00379971	0.117801
90187	20	3827	EMILIN3	elastin microfibril interfacer 3	1.25936	5.4088	9.94347	0.00161421		-0.436143	5.4088	1.2234	0.268694		+-	0.00379213	0.117801
54935	1	685	DUSP23	dual specificity phosphatase 23	1.32016	4.03763	10.2058	0.00140002		0.412671	4.03763	1.02149	0.312166		++	0.00381773	0.11819
10560	1	3638	SLC19A2	solute carrier family 19 member 2	-2.67907	5.02432	11.617	0.000653525		-0.311645	5.02432	0.177746	0.673318		--	0.00384088	0.118227
51207	10	1833	DUSP13	dual specificity phosphatase 13	1.51633	2.92751	8.80807	0.00299901		0.728627	2.92751	2.11179	0.146168		++	0.00382796	0.118227
100505604	19	249	NA	NA	1.51528	7.88844	10.6596	0.00109503		0.38151	7.88844	0.703731	0.401533		++	0.00383824	0.118227
30834	6	859	ZNRD1	zinc ribbon domain containing 1	1.33115	3.9979	10.5869	0.00113891		0.350226	3.9979	0.75164	0.385957		++	0.00383732	0.118227
51596	6	1199	CUTA	cutA divalent cation tolerance homolog	1.56717	6.73872	12.2689	0.000460578		-0.0215377	6.73872	0.0024258	0.960718		+-	0.00385984	0.118641
55194	1	1054	EVA1B	eva-1 homolog B	1.52957	4.28201	11.2842	0.000781709		0.252226	4.28201	0.31933	0.572011		++	0.00389582	0.118788
100506057	10	874	NA	NA	1.78726	1.52654	12.2659	0.000461304		-0.02197	1.52654	0.00192086	0.965042		+-	0.00388063	0.118788
23075	11	4848	SWAP70	SWAP switching B-cell complex subunit 70	-1.24681	3.64054	9.75389	0.00178944		0.452582	3.64054	1.32858	0.249057		-+	0.00388445	0.118788
91947	15	4067	ARRDC4	arrestin domain containing 4	-1.35333	4.06176	9.03901	0.00264279		-0.611383	4.06176	1.89237	0.168935		--	0.00389053	0.118788
147807	19	1109	ZNF524	zinc finger protein 524	1.47389	4.03021	11.7249	0.000616709		-0.149206	4.03021	0.124362	0.724351		+-	0.00389248	0.118788
6204	6	618	RPS10	ribosomal protein S10	1.40723	6.93433	11.3704	0.000746255		0.215189	6.93433	0.275727	0.599516		++	0.00389771	0.118788
5833	17	3850	PCYT2	phosphate cytidylyltransferase 2, ethanolamine	1.32852	4.85172	9.91861	0.00163616		0.45259	4.85172	1.18656	0.276024		++	0.00393029	0.119436
56915	19	994	EXOSC5	exosome component 5	1.43796	3.56053	11.8997	0.000561443		0.0998976	3.56053	0.0597477	0.806895		++	0.00394113	0.119436
100287927	22	509	NA	NA	2.08545	3.85709	3.42435	0.0642414		3.15861	3.85709	7.25976	0.00705168		++	0.003941	0.119436
84904	9	3763	ARHGEF39	Rho guanine nucleotide exchange factor 39	1.96601	5.71749	11.2654	0.000789643		0.320102	5.71749	0.319495	0.571911		++	0.00393019	0.119436
4921	1	3252	DDR2	discoidin domain receptor tyrosine kinase 2	-1.56546	2.32734	7.23667	0.00714293		-1.06082	2.32734	3.43565	0.0638034		--	0.00396204	0.119676
3265	11	1234	HRAS	HRas proto-oncogene, GTPase	1.65625	5.31984	11.8343	0.000581496		0.128396	5.31984	0.0747359	0.784562		++	0.00396571	0.119676
51367	12	801	POP5	POP5 homolog, ribonuclease P/MRP subunit	1.01928	4.60857	8.23377	0.00411181		0.562922	4.60857	2.54402	0.110713		++	0.00395808	0.119676
57804	11	953	POLD4	DNA polymerase delta 4, accessory subunit	1.55282	6.4146	12.2298	0.00047031		0.0141975	6.4146	0.00106917	0.973915		++	0.00397972	0.119841
55040	17	3927	EPN3	epsin 3	0.517182	4.10003	1.48631	0.222791		-1.33026	4.10003	9.49179	0.00206393		+-	0.00399343	0.119841
30833	17	941	NT5C	5', 3'-nucleotidase, cytosolic	1.53283	5.15472	12.0195	0.000526479		0.0699699	5.15472	0.0261394	0.87156		++	0.003986	0.119841
7855	2	6564	FZD5	frizzled class receptor 5	-1.5306	1.7044	9.56486	0.00198337		-0.578213	1.7044	1.43147	0.231525		--	0.00398863	0.119841
1716	2	1144	DGUOK	deoxyguanosine kinase	1.25825	4.59248	11.1694	0.000831558		0.219303	4.59248	0.348363	0.555041		++	0.00400667	0.119904
136371	7	2315	ASB10	ankyrin repeat and SOCS box containing 10	0.914171	3.84046	5.17441	0.0229219		-0.936008	3.84046	5.40202	0.0201135		+-	0.00400276	0.119904
25906	11	882	ANAPC15	anaphase promoting complex subunit 15	1.46445	5.17778	11.8098	0.000589207		0.110411	5.17778	0.0696581	0.791835		++	0.0040451	0.11995
284106	17	2636	CISD3	CDGSH iron sulfur domain 3	1.49248	6.50225	12.2129	0.000474607		-0.0130383	6.50225	0.000971448	0.975136		+-	0.00401632	0.11995
10678	2	2749	B3GNT2	UDP-GlcNAc:betaGal beta-1,3-N-acetylglucosaminyltransferase 2	-1.65779	2.97235	11.4531	0.000713763		-0.211403	2.97235	0.198336	0.656067		--	0.0040583	0.11995
28941	2	351	IGKV1-9	immunoglobulin kappa variable 1-9	1.44289	0.642994	0.827989	0.362855		5.27138	0.642994	10.376	0.00127663		++	0.00401959	0.11995
3397	20	1222	ID1	inhibitor of DNA binding 1, HLH protein	1.40036	7.0122	8.87227	0.00289535		0.648561	7.0122	1.95924	0.161594		++	0.0040552	0.11995
4057	3	2361	LTF	lactotransferrin	0.840427	0.378528	0.789507	0.374249		3.25247	0.378528	10.4134	0.00125103		++	0.00405767	0.11995
140767	6	2408	NRSN1	neurensin 1	-5.07645	-2.51399	9.82347	0.00172299		1.85319	-2.51399	1.21354	0.270632		-+	0.00404312	0.11995
1607	7	7550	DGKB	diacylglycerol kinase beta	-1.88505	-1.03236	6.20489	0.0127398		-1.44523	-1.03236	4.36188	0.0367517		--	0.00405778	0.11995
730098	9	1525	LOC730098	uncharacterized LOC730098	1.5456	3.2482	11.42	0.000726564		0.208376	3.2482	0.214219	0.643481		++	0.00405257	0.11995
132228	3	1434	LSMEM2	leucine rich single-pass membrane protein 2	1.7168	5.02829	12.128	0.000496713		0.0310076	5.02829	0.00417473	0.948483		++	0.00408011	0.12043
374291	19	786	NDUFS7	NADH:ubiquinone oxidoreductase core subunit S7	1.5422	7.59385	11.9833	0.000536803		-0.0631564	7.59385	0.0210179	0.88473		+-	0.00410922	0.120958
6640	20	2340	SNTA1	syntrophin alpha 1	1.23474	8.21399	10.0035	0.00156247		-0.396293	8.21399	1.05768	0.303745		+-	0.00410668	0.120958
30001	14	3310	ERO1A	endoplasmic reticulum oxidoreductase 1 alpha	-1.59961	2.01034	11.7706	0.000601751		0.117569	2.01034	0.0675159	0.794989		-+	0.00413569	0.121338
54976	20	1376	C20orf27	chromosome 20 open reading frame 27	1.39888	4.22199	10.0015	0.00156415		0.445036	4.22199	1.04732	0.306125		++	0.00413905	0.121338
1462	5	12416	VCAN	versican	-1.14611	4.79545	7.00229	0.00814055		0.812025	4.79545	3.57481	0.0586623		-+	0.00412925	0.121338
645722	17	641	NA	NA	1.80396	1.59986	12.1676	0.000486265		-0.00796462	1.59986	0.000244471	0.987525		+-	0.00414955	0.121481
4118	2	1056	MAL	mal, T-cell differentiation protein	1.20306	3.93841	6.67616	0.00977111		-0.911758	3.93841	3.86589	0.049277		+-	0.00415942	0.121578
54084	21	3967	TSPEAR	thrombospondin type laminin G domain and EAR repeats	-1.34209	1.24549	2.34849	0.125404		-2.65087	1.24549	8.35586	0.00384446		--	0.00416416	0.121578
9911	1	4004	TMCC2	transmembrane and coiled-coil domain family 2	-0.354121	3.81531	0.862798	0.352957		-1.23935	3.81531	10.2416	0.00137307		--	0.00418343	0.121975
9475	2	6401	ROCK2	Rho associated coiled-coil containing protein kinase 2	-1.94696	2.84476	11.7045	0.000623479		-0.153476	2.84476	0.0780647	0.779937		--	0.00419593	0.122175
85014	9	858	TMEM141	transmembrane protein 141	1.5116	6.08362	11.9732	0.000539711		-0.052493	6.08362	0.0150472	0.902371		+-	0.00420161	0.122175
5507	10	2571	PPP1R3C	protein phosphatase 1 regulatory subunit 3C	-1.09211	7.023	6.28419	0.012182		-0.889707	7.023	4.20954	0.0401972		--	0.00422192	0.122457
28785	22	364	IGLV4-60	immunoglobulin lambda variable 4-60	-1.68327	-2.36869	0.998566	0.317658		5.60546	-2.36869	10.0279	0.00154186		-+	0.00422269	0.122457
654816	7	1516	NCF1B	neutrophil cytosolic factor 1B pseudogene	1.99528	-0.589471	7.41784	0.00645802		1.25022	-0.589471	3.14517	0.0761522		++	0.004238	0.122736
63875	11	2366	MRPL17	mitochondrial ribosomal protein L17	1.2664	5.47688	11.4336	0.000721293		0.148842	5.47688	0.162763	0.686625		++	0.00426438	0.123334
8448	16	2066	DOC2A	double C2 domain alpha	1.69049	3.32824	11.2553	0.000793944		0.240532	3.32824	0.23789	0.625734		++	0.0042761	0.123344
6137	16	1302	RPL13	ribosomal protein L13	1.44347	9.6787	11.62	0.000652447		0.126036	9.6787	0.0921589	0.76145		++	0.00427616	0.123344
5883	11	2122	RAD9A	RAD9 checkpoint clamp component A	1.67708	4.62337	11.9408	0.000549184		0.0541216	4.62337	0.0130539	0.909037		++	0.00429459	0.123488
6235	14	829	RPS29	ribosomal protein S29	1.41541	8.02856	11.1179	0.000855007		0.228453	8.02856	0.300543	0.583542		++	0.00429234	0.123488
201181	17	1989	ZNF385C	zinc finger protein 385C	1.99378	0.868889	11.9639	0.000542406		-0.0547459	0.868889	0.00941514	0.922701		+-	0.00430409	0.123488
8409	X	754	UXT	ubiquitously expressed prefoldin like chaperone	1.34573	6.00963	11.4091	0.000730858		0.159312	6.00963	0.165307	0.684317		++	0.0043015	0.123488
25759	19	2494	SHC2	SHC adaptor protein 2	1.38545	4.96727	11.0841	0.000870691		-0.227754	4.96727	0.309225	0.578156		+-	0.00432625	0.123902
8635	6	1250	RNASET2	ribonuclease T2	1.24274	4.67757	8.27559	0.00401817		0.654862	4.67757	2.3485	0.125403		++	0.00433001	0.123902
6237	19	983	RRAS	related RAS viral (r-ras) oncogene homolog	1.54382	6.82972	11.4388	0.000719271		0.170166	6.82972	0.145344	0.703025		++	0.00434348	0.124123
22997	11	7309	IGSF9B	immunoglobulin superfamily member 9B	-1.58662	2.89393	5.33033	0.0209574		-1.54342	2.89393	5.06284	0.0244441		--	0.00439368	0.124895
126353	19	2851	MISP	mitotic spindle positioning	-3.19017	-0.338137	10.2202	0.00138912		0.868508	-0.338137	0.808844	0.368462		-+	0.00439028	0.124895
28793	22	347	IGLV3-25	immunoglobulin lambda variable 3-25	-1.2213	0.479509	0.567222	0.451365		6.2427	0.479509	10.5991	0.00113141		-+	0.00438152	0.124895
3956	22	558	LGALS1	galectin 1	1.55207	8.76784	11.495	0.000697851		0.152959	8.76784	0.116821	0.732508		++	0.00438532	0.124895
10907	18	1387	TXNL4A	thioredoxin like 4A	1.26179	5.29838	10.4868	0.00120231		0.305257	5.29838	0.631609	0.426766		++	0.00439988	0.124906
8511	1	906	MMP23A	matrix metallopeptidase 23A (pseudogene)	2.32139	-0.468357	9.71149	0.0018312		0.793728	-0.468357	1.15716	0.282056		++	0.0044256	0.124977
65993	16	1003	MRPS34	mitochondrial ribosomal protein S34	1.44582	5.80648	11.8292	0.000583079		0.0592604	5.80648	0.020656	0.88572		++	0.00442517	0.124977
51647	16	849	FAM96B	family with sequence similarity 96 member B	1.37752	6.36705	11.0624	0.000880945		0.222	6.36705	0.297563	0.585414		++	0.00441968	0.124977
25798	7	1116	BRI3	brain protein I3	1.45035	6.60157	11.9378	0.000550079		-0.0323353	6.60157	0.00617504	0.937366		+-	0.00441897	0.124977
1058	2	1431	CENPA	centromere protein A	-2.39423	-1.98033	3.23695	0.0719947		3.07358	-1.98033	7.22416	0.00719289		-+	0.00443581	0.125102
645	19	856	BLVRB	biliverdin reductase B	1.39461	6.39067	11.7296	0.000615134		0.0778852	6.39067	0.0379511	0.845541		++	0.00445299	0.125258
3539	22	320	IGLC3	immunoglobulin lambda constant 3 (Kern-Oz+ marker)	2.05752	3.7892	3.32537	0.0682188		3.13088	3.7892	7.12146	0.00761668		++	0.00444905	0.125258
1654	X	5399	DDX3X	DEAD-box helicase 3, X-linked	-1.7162	6.78287	11.2961	0.000776695		-0.210477	6.78287	0.17951	0.671795		--	0.00446553	0.125447
3766	1	5306	KCNJ10	potassium voltage-gated channel subfamily J member 10	-2.5737	-1.13489	8.34674	0.00386379		-1.36136	-1.13489	2.22976	0.135375		--	0.0044752	0.125494
2879	19	1219	GPX4	glutathione peroxidase 4	1.41781	8.342	11.6365	0.000646709		0.0982756	8.342	0.0580864	0.809546		++	0.00447884	0.125494
5354	X	3163	PLP1	proteolipid protein 1	-1.20132	3.8384	6.83034	0.00896224		-0.861939	3.8384	3.57184	0.0587672		--	0.00450259	0.125996
7475	2	1700	WNT6	Wnt family member 6	1.66134	1.02684	8.18571	0.00422216		-0.893211	1.02684	2.34966	0.12531		+-	0.00452066	0.126337
3428	1	2734	IFI16	interferon gamma inducible protein 16	-1.50643	3.89432	9.8765	0.00167403		0.471017	3.89432	1.00278	0.316639		-+	0.00452808	0.126381
2643	14	2926	GCH1	GTP cyclohydrolase 1	-2.29076	1.35479	11.471	0.000706899		0.198424	1.35479	0.0954084	0.757411		-+	0.0045684	0.127183
399512	17	2785	SLC25A35	solute carrier family 25 member 35	1.37986	5.06058	11.7914	0.000595043		-0.0477596	5.06058	0.0146107	0.90379		+-	0.00458632	0.127183
79603	19	1817	CERS4	ceramide synthase 4	0.892407	4.28354	6.40157	0.0114019		-0.699854	4.28354	3.93964	0.0471607		+-	0.00458579	0.127183
23462	8	2305	HEY1	hes related family bHLH transcription factor with YRPW motif 1	0.961066	3.44664	6.1389	0.0132239		0.786009	3.44664	4.19122	0.0406339		++	0.00458291	0.127183
79095	9	713	C9orf16	chromosome 9 open reading frame 16	1.5372	5.13099	10.6905	0.00107686		0.311217	5.13099	0.456506	0.499261		++	0.00458511	0.127183
199	6	1552	AIF1	allograft inflammatory factor 1	1.25835	3.91647	6.25044	0.0124162		1.01151	3.91647	4.07847	0.0434329		++	0.00459745	0.127327
133874	5	510	C5orf58	chromosome 5 open reading frame 58	-3.93943	-2.63712	4.95696	0.0259859		3.99869	-2.63712	5.33157	0.0209425		-+	0.00463458	0.128191
22904	19	5110	SBNO2	strawberry notch homolog 2	-1.8002	5.29545	11.4369	0.000719992		-0.158435	5.29545	0.0938721	0.759311		--	0.00465328	0.128215
3704	20	1125	ITPA	inosine triphosphatase	1.12639	4.44926	9.01693	0.00267491		0.472312	4.44926	1.61078	0.204382		++	0.00465332	0.128215
8694	8	3705	DGAT1	diacylglycerol O-acyltransferase 1	1.43015	6.41879	11.509	0.000692584		-0.110633	6.41879	0.0715038	0.78916		+-	0.00465224	0.128215
9351	16	2175	SLC9A3R2	SLC9A3 regulator 2	1.38871	6.99804	11.1465	0.000841907		0.183301	6.99804	0.201372	0.653616		++	0.0046802	0.12875
100131774	6	499	NA	NA	1.93223	6.4296	7.91449	0.00490403		1.06518	6.4296	2.5211	0.112332		++	0.00468467	0.12875
374882	19	1295	TMEM205	transmembrane protein 205	1.42047	6.43528	11.6137	0.000654663		0.0805343	6.43528	0.0387622	0.843921		++	0.00469671	0.128916
84987	12	601	COX14	COX14, cytochrome c oxidase assembly factor	1.35306	7.13634	11.6347	0.000647339		-0.0676045	7.13634	0.0300504	0.862376		+-	0.00473993	0.129443
6818	16	1710	SULT1A3	sulfotransferase family 1A member 3	1.96657	0.584524	11.5056	0.000693867		-0.140589	0.584524	0.0612431	0.804542		+-	0.0047399	0.129443
2596	3	2104	GAP43	growth associated protein 43	-1.33479	0.243432	2.47542	0.115639		2.45935	0.243432	7.94436	0.00482374		-+	0.00473664	0.129443
125050	6	332	RN7SK	RNA, 7SK small nuclear	3.20815	2.709	10.819	0.00100465		-0.537365	2.709	0.349872	0.554186		+-	0.00472879	0.129443
84206	15	3398	MEX3B	mex-3 RNA binding family member B	-1.87096	0.86927	9.07861	0.00258616		-0.747784	0.86927	1.52288	0.217184		--	0.00476557	0.129979
2537	1	860	IFI6	interferon alpha inducible protein 6	1.50008	6.21566	10.7067	0.00106747		-0.283583	6.21566	0.398435	0.527899		+-	0.00477936	0.13019
153396	5	2594	TMEM161B	transmembrane protein 161B	-2.03762	1.34857	11.3385	0.000759166		0.187342	1.34857	0.104097	0.746967		-+	0.00480595	0.130749
28974	19	910	C19orf53	chromosome 19 open reading frame 53	1.35221	6.56319	11.622	0.000651749		0.0628567	6.56319	0.025987	0.871932		++	0.00481499	0.13083
10897	11	1121	YIF1A	Yip1 interacting factor homolog A, membrane trafficking protein	1.40435	5.42645	10.828	0.000999763		0.238226	5.42645	0.32293	0.569852		++	0.00482572	0.130956
7490	11	3029	WT1	Wilms tumor 1	-1.33007	2.56494	5.6394	0.0175612		1.191	2.56494	4.56978	0.0325407		-+	0.00483869	0.131078
6167	5	1570	RPL37	ribosomal protein L37	1.19092	8.63976	9.61725	0.00192759		0.395905	8.63976	1.08888	0.296719		++	0.0048424	0.131078
114900	11	1414	C1QTNF4	C1q and TNF related 4	2.14378	0.333028	9.3129	0.00227546		0.786649	0.333028	1.3126	0.251925		++	0.00485205	0.131175
147372	18	6260	CCBE1	collagen and calcium binding EGF domains 1	-1.87467	1.33199	9.9352	0.00162148		-0.534521	1.33199	0.856567	0.354701		--	0.00486621	0.131244
84221	21	2316	SPATC1L	spermatogenesis and centriole associated 1 like	1.52778	3.34273	11.7825	0.000597898		-0.0206893	3.34273	0.002262	0.962067		+-	0.00486678	0.131244
4900	11	1218	NRGN	neurogranin	1.47589	3.59454	11.1266	0.000851004		-0.180293	3.59454	0.172207	0.678158		+-	0.00488094	0.131297
25897	8	4563	RNF19A	ring finger protein 19A, RBR E3 ubiquitin protein ligase	-1.46281	4.21406	11.6258	0.000650437		0.0600209	4.21406	0.0203943	0.886441		-+	0.0048769	0.131297
100506836	17	1655	NA	NA	1.27395	5.26217	10.6657	0.00109139		-0.241247	5.26217	0.392921	0.530768		+-	0.00489705	0.131566
91689	22	1567	SMDT1	single-pass membrane protein with aspartate rich tail 1	1.30163	6.35107	10.9707	0.000925627		-0.187936	6.35107	0.235768	0.62728		+-	0.00490711	0.131672
161882	16	3241	ZFPM1	zinc finger protein, FOG family member 1	1.52838	3.75193	11.3712	0.000745907		-0.12397	3.75193	0.0781994	0.779753		+-	0.00491453	0.131707
54929	19	1779	TMEM161A	transmembrane protein 161A	1.37394	4.80424	11.3575	0.000751451		-0.113449	4.80424	0.0801183	0.777137		+-	0.00493209	0.13192
407006	X	110	MIR221	microRNA 221	-5.50699	-2.19993	11.645	0.000643755		-0.150056	-2.19993	0.0134449	0.907691		--	0.00493469	0.13192
56654	9	1528	NPDC1	neural proliferation, differentiation and control 1	1.41761	6.13306	9.93646	0.00162037		0.403474	6.13306	0.833249	0.361335		++	0.00494337	0.131988
57576	1	3778	KIF17	kinesin family member 17	1.73798	2.57742	11.6583	0.000639162		0.042495	2.57742	0.0073551	0.931656		++	0.00501759	0.132331
7351	11	1646	UCP2	uncoupling protein 2	0.878566	4.00359	4.9228	0.0265046		0.903631	4.00359	5.20866	0.0224747		++	0.0050191	0.132331
1410	11	691	CRYAB	crystallin alpha B	1.58061	11.6525	11.7306	0.00061482		-0.0204639	11.6525	0.00206179	0.963783		+-	0.00499586	0.132331
29098	17	1166	RANGRF	RAN guanine nucleotide release factor	1.40495	5.13593	11.5774	0.000667582		-0.0551326	5.13593	0.0184653	0.89191		+-	0.00501718	0.132331
29893	17	1354	PSMC3IP	PSMC3 interacting protein	1.36425	4.25235	10.6054	0.00112759		0.26134	4.25235	0.401883	0.526119		++	0.005001	0.132331
100507080	19	556	NA	NA	2.00394	2.55451	11.651	0.00064168		0.0488012	2.55451	0.00730699	0.931879		++	0.00503607	0.132331
112597	2	959	CYTOR	cytoskeleton regulator RNA	1.5623	2.69412	7.29828	0.00690208		0.979301	2.69412	2.94054	0.0863816		++	0.00502304	0.132331
388906	22	1242	OGFRP1	opioid growth factor receptor pseudogene 1	1.52181	-2.54395	1.73019	0.188387		-4.42711	-2.54395	8.70686	0.00317015		+-	0.00503048	0.132331
5745	3	2146	PTH1R	parathyroid hormone 1 receptor	1.56068	4.02346	10.8903	0.000966707		0.231387	4.02346	0.249898	0.617147		++	0.00502592	0.132331
29958	5	3083	DMGDH	dimethylglycine dehydrogenase	-2.37216	0.851384	11.5993	0.00065976		-0.0819825	0.851384	0.0159679	0.899444		--	0.00500227	0.132331
256987	5	7018	SERINC5	serine incorporator 5	-1.38069	3.08944	8.67086	0.00323338		-0.612233	3.08944	1.7577	0.184911		--	0.00503549	0.132331
202051	5	678	SPATA24	spermatogenesis associated 24	1.28675	3.19922	10.7801	0.00102597		-0.2172	3.19922	0.313022	0.575832		+-	0.00498274	0.132331
51069	6	1286	MRPL2	mitochondrial ribosomal protein L2	1.37526	5.56064	11.2838	0.000781875		-0.122468	5.56064	0.0926089	0.760886		+-	0.00501343	0.132331
100131187	1	673	TSTD1	thiosulfate sulfurtransferase like domain containing 1	1.29592	4.58676	10.0938	0.00148771		0.336625	4.58676	0.695689	0.404236		++	0.00506144	0.132742
9717	16	6456	SEC14L5	SEC14 like lipid binding 5	1.77223	3.0157	11.2635	0.000790447		-0.156345	3.0157	0.0919292	0.761739		+-	0.00506683	0.132742
1827	21	2901	RCAN1	regulator of calcineurin 1	-1.61384	5.10287	10.6347	0.00110987		-0.294046	5.10287	0.370167	0.542913		--	0.00507017	0.132742
128240	1	1121	NAXE	NAD(P)HX epimerase	1.37537	6.55584	11.5329	0.000683758		0.0552038	6.55584	0.0192504	0.889651		++	0.00511271	0.133258
219927	11	709	MRPL21	mitochondrial ribosomal protein L21	1.39204	5.82855	11.3301	0.000762589		0.102828	5.82855	0.0640434	0.800216		++	0.005127	0.133258
27036	19	1754	SIGLEC7	sialic acid binding Ig like lectin 7	2.54447	0.322412	10.518	0.0011822		0.470672	0.322412	0.421938	0.515972		++	0.00512513	0.133258
100506115	20	2054	SMIM25	small integral membrane protein 25	2.02119	-0.470419	6.59449	0.0102295		1.44229	-0.470419	3.55636	0.0593177		++	0.00510147	0.133258
4001	5	2882	LMNB1	lamin B1	-2.67536	0.0116517	10.2346	0.00137833		0.604131	0.0116517	0.589335	0.442677		-+	0.0051264	0.133258
84688	9	1326	C9orf24	chromosome 9 open reading frame 24	1.60849	3.88118	10.9508	0.000935619		-0.216749	3.88118	0.206694	0.649371		+-	0.00510721	0.133258
3383	19	3246	ICAM1	intercellular adhesion molecule 1	-2.47685	5.72063	10.2162	0.00139211		-0.567484	5.72063	0.594154	0.440817		--	0.00515239	0.133435
55850	19	856	USE1	unconventional SNARE in the ER 1	1.34221	4.63782	11.122	0.000853107		0.143092	4.63782	0.130405	0.718012		++	0.00514406	0.133435
1311	19	2452	COMP	cartilage oligomeric matrix protein	2.07364	2.97749	5.2583	0.0218423		1.97327	2.97749	4.82272	0.0280871		++	0.00515105	0.133435
26471	16	912	NUPR1	nuclear protein 1, transcriptional regulator	1.62291	6.68654	11.1002	0.000863205		0.175405	6.68654	0.136045	0.712245		++	0.00516086	0.133494
56961	19	2576	SHD	Src homology 2 domain containing transforming protein D	0.491653	5.65766	1.09944	0.29439		-1.47121	5.65766	9.46505	0.00209424		+-	0.00517349	0.13366
57103	12	8229	TIGAR	TP53 induced glycolysis regulatory phosphatase	-1.14166	2.04472	6.78679	0.00918349		0.783943	2.04472	3.34673	0.0673388		-+	0.00518741	0.133859
3494	14	1019	IGHA2	immunoglobulin heavy constant alpha 2 (A2m marker)	0.0846463	3.98556	0.00447926	0.94664		5.11187	3.98556	11.6087	0.000656457		++	0.00520974	0.133954
28893	2	351	IGKV1D-39	immunoglobulin kappa variable 1D-39	1.67643	0.780798	1.17026	0.279347		5.02001	0.780798	9.35447	0.00222442		++	0.00520942	0.133954
27349	22	2059	MCAT	malonyl-CoA-acyl carrier protein transacylase	1.39751	4.05897	11.6697	0.000635251		-0.0115929	4.05897	0.000828083	0.977043		+-	0.00520412	0.133954
84316	17	999	NAA38	N(alpha)-acetyltransferase 38, NatC auxiliary subunit	1.57133	5.97094	11.4719	0.000706553		0.067645	5.97094	0.0222268	0.881485		++	0.00521998	0.134015
84262	7	1413	PSMG3	proteasome assembly chaperone 3	1.48598	3.82447	10.6914	0.00107633		0.24743	3.82447	0.307499	0.579219		++	0.00522454	0.134015
6273	1	963	S100A2	S100 calcium binding protein A2	2.55801	-0.0364618	10.7872	0.00102202		0.377385	-0.0364618	0.252963	0.614996		++	0.00526221	0.134821
974	17	1264	CD79B	CD79b molecule	2.10541	1.92928	8.80304	0.00300729		0.850144	1.92928	1.57264	0.209824		++	0.00528037	0.134927
10791	2	665	VAMP5	vesicle associated membrane protein 5	1.58298	6.58259	11.4052	0.000732396		-0.0806755	6.58259	0.0310234	0.860188		+-	0.00527296	0.134927
2995	2	1071	GYPC	glycophorin C (Gerbich blood group)	1.55316	6.15232	9.69116	0.00185156		0.465157	6.15232	0.906122	0.341146		++	0.00528515	0.134927
100128653	7	2427	LOC100128653	uncharacterized LOC100128653	-0.859515	2.17395	2.46847	0.116151		-1.55319	2.17395	7.72259	0.00545341		--	0.00529816	0.135099
140458	4	3031	ASB5	ankyrin repeat and SOCS box containing 5	-1.82456	0.361778	10.0129	0.00155448		-0.445244	0.361778	0.68346	0.408398		--	0.00530865	0.135106
203	9	2266	AK1	adenylate kinase 1	1.53969	8.59839	11.5221	0.000687735		0.0425621	8.59839	0.00920848	0.923552		++	0.00531097	0.135106
10589	11	1005	DRAP1	DR1 associated protein 1	1.36311	6.14074	10.9049	0.000959086		0.17367	6.14074	0.183174	0.668659		++	0.00535616	0.135139
55897	15	1162	MESP1	mesoderm posterior bHLH transcription factor 1	1.60773	2.90338	10.3245	0.00131274		-0.34367	2.90338	0.484357	0.486456		+-	0.00533623	0.135139
388210	16	2031	NA	NA	-2.37988	-0.752384	6.73387	0.00945993		1.70227	-0.752384	3.34399	0.0674507		-+	0.00533246	0.135139
4355	17	4412	MPP2	membrane palmitoylated protein 2	0.0832968	4.97232	0.0578773	0.809883		-1.17871	4.97232	11.2635	0.000790478		+-	0.00534802	0.135139
147381	18	2894	CBLN2	cerebellin 2 precursor	-2.971	-0.497385	4.66996	0.0306947		3.38704	-0.497385	5.34944	0.020729		-+	0.00531914	0.135139
3779	5	1517	KCNMB1	potassium calcium-activated channel subfamily M regulatory beta subunit 1	1.06083	1.60388	5.3755	0.0204215		-0.972758	1.60388	4.63107	0.0313979		+-	0.00535536	0.135139
56892	8	1833	C8orf4	chromosome 8 open reading frame 4	-1.85784	4.34246	10.0437	0.00152869		-0.460102	4.34246	0.654987	0.418335		--	0.00534294	0.135139
249	1	2596	ALPL	alkaline phosphatase, liver/bone/kidney	1.15936	3.78611	3.31603	0.0686072		1.66732	3.78611	6.74001	0.00942743		++	0.00539648	0.135224
8444	1	2261	DYRK3	dual specificity tyrosine phosphorylation regulated kinase 3	-1.27787	3.21933	8.18279	0.00422897		-0.628643	3.21933	2.04142	0.153067		--	0.00540033	0.135224
1997	13	3739	ELF1	E74 like ETS transcription factor 1	-1.48747	3.60738	11.2809	0.000783079		-0.0958077	3.60738	0.0488101	0.825147		--	0.00539183	0.135224
5479	15	1028	PPIB	peptidylprolyl isomerase B	1.34544	7.4059	9.09979	0.00255639		0.503923	7.4059	1.31494	0.251502		++	0.00536818	0.135224
5148	17	1023	PDE6G	phosphodiesterase 6G	2.79078	-1.87448	7.09666	0.00772277		1.85713	-1.87448	2.9854	0.0840186		++	0.00541166	0.135224
100130938	18	653	NA	NA	1.51106	2.90509	10.8288	0.000999359		0.203528	2.90509	0.207614	0.648644		++	0.00540705	0.135224
53635	19	1884	PTOV1	prostate tumor overexpressed 1	1.40027	6.93903	10.6386	0.00110751		-0.229442	6.93903	0.295995	0.586404		+-	0.00541601	0.135224
2204	19	2461	FCAR	Fc fragment of IgA receptor	-6.5358	-1.61437	11.3696	0.000746576		0.231379	-1.61437	0.0272353	0.868919		-+	0.00541061	0.135224
54033	21	1967	RBM11	RNA binding motif protein 11	-2.33151	-0.848776	6.56623	0.0103932		1.92588	-0.848776	3.47124	0.0624446		-+	0.00541269	0.135224
6155	17	495	RPL27	ribosomal protein L27	1.34557	8.89061	10.5938	0.0011347		0.228222	8.89061	0.315197	0.574508		++	0.00543393	0.135514
80142	9	2343	PTGES2	prostaglandin E synthase 2	1.42037	6.70293	11.4811	0.000703071		-0.036319	6.70293	0.00779771	0.929635		+-	0.00544645	0.135669
25855	11	1437	BRMS1	breast cancer metastasis suppressor 1	1.3621	4.89846	11.0036	0.000909362		0.144399	4.89846	0.127656	0.720875		++	0.00546065	0.135709
149954	20	2174	BPIFB4	BPI fold containing family B member 4	3.22843	-1.64201	3.14284	0.0762608		4.9341	-1.64201	6.90625	0.0085895		++	0.00545703	0.135709
440359	16	1758	YBX3P1	Y-box binding protein 3 pseudogene 1	-1.57251	3.67448	10.65	0.0011007		-0.248505	3.67448	0.280194	0.596574		--	0.0054688	0.135755
5837	11	3616	PYGM	glycogen phosphorylase, muscle associated	0.897669	6.08968	5.65783	0.0173777		-0.781908	6.08968	4.30773	0.0379395		+-	0.00548823	0.136081
23151	22	4316	GRAMD4	GRAM domain containing 4	-0.9714	5.95415	6.08807	0.0136098		-0.774391	5.95415	3.89115	0.0485411		--	0.00549799	0.136166
10572	14	771	SIVA1	SIVA1 apoptosis inducing factor	1.37991	6.17789	10.6375	0.00110816		-0.219248	6.17789	0.277728	0.598194		+-	0.00551454	0.136263
3697	3	3243	ITIH1	inter-alpha-trypsin inhibitor heavy chain 1	3.88763	-2.12096	9.91425	0.00164004		0.963365	-2.12096	0.697059	0.403774		++	0.00550951	0.136263
8815	11	1152	BANF1	barrier to autointegration factor 1	1.36337	6.64128	11.4202	0.00072651		0.0413305	6.64128	0.01087	0.916964		++	0.00553861	0.136366
10330	12	1599	CNPY2	canopy FGF signaling regulator 2	1.04976	5.21597	9.02384	0.00266481		0.398122	5.21597	1.31888	0.250793		++	0.00555421	0.136366
28395	14	350	IGHV4-34	immunoglobulin heavy variable 4-34	0.680526	0.287403	0.216708	0.64156		5.58204	0.287403	10.751	0.00104223		++	0.00555669	0.136366
125206	17	2139	SLC5A10	solute carrier family 5 member 10	1.4861	4.04533	10.6288	0.00111338		-0.235932	4.04533	0.279369	0.597115		+-	0.00552862	0.136366
3385	19	1780	ICAM3	intercellular adhesion molecule 3	1.32266	3.61415	9.18801	0.00243605		0.469013	3.61415	1.1945	0.274424		++	0.00555562	0.136366
10139	20	2615	ARFRP1	ADP ribosylation factor related protein 1	1.29522	5.75548	11.0291	0.00089693		-0.12473	5.75548	0.105387	0.745459		+-	0.00555646	0.136366
3155	1	1608	HMGCL	3-hydroxymethyl-3-methylglutaryl-CoA lyase	1.2629	5.39827	11.1959	0.000819763		-0.081925	5.39827	0.0485497	0.825606		+-	0.00561619	0.136462
219348	10	673	PLAC9	placenta specific 9	1.71243	6.80849	10.3974	0.00126192		0.32021	6.80849	0.383303	0.535841		++	0.00561172	0.136462
8549	12	2880	LGR5	leucine rich repeat containing G protein-coupled receptor 5	-3.7926	-2.01011	9.19549	0.00242612		-1.35556	-2.01011	1.17112	0.279172		--	0.00561986	0.136462
390354	12	616	RPL18AP3	ribosomal protein L18a pseudogene 3	1.39549	8.60877	10.571	0.00114873		0.228985	8.60877	0.295127	0.586954		++	0.00559756	0.136462
4285	13	2429	MIPEP	mitochondrial intermediate peptidase	1.29043	5.57028	10.3396	0.00130209		0.253258	5.57028	0.410255	0.52184		++	0.00563574	0.136462
100507285	19	386	NA	NA	2.31193	0.0937104	9.38171	0.00219161		0.752082	0.0937104	1.02692	0.310883		++	0.00564925	0.136462
125875	19	974	CLDND2	claudin domain containing 2	1.72683	0.669717	9.29197	0.0023016		0.595441	0.669717	1.11086	0.291895		++	0.00557986	0.136462
6364	2	842	CCL20	C-C motif chemokine ligand 20	-5.86844	-2.02938	10.3576	0.00128943		-0.892619	-2.02938	0.401677	0.526224		--	0.00562879	0.136462
100127888	20	1423	SLCO4A1-AS1	SLCO4A1 antisense RNA 1	-4.00268	-0.069303	11.413	0.000729309		-0.0920964	-0.069303	0.00825513	0.927606		--	0.00561407	0.136462
51372	3	463	TMA7	translation machinery associated 7 homolog	1.1785	4.85187	8.71757	0.00315158		0.489942	4.85187	1.53532	0.215316		++	0.0056292	0.136462
205428	3	4593	C3orf58	chromosome 3 open reading frame 58	-1.69707	2.61563	11.0038	0.000909255		0.16295	2.61563	0.107284	0.743258		-+	0.00560896	0.136462
1212	5	1185	CLTB	clathrin light chain B	1.48069	7.74044	11.1382	0.000845692		0.107459	7.74044	0.0611351	0.804711		++	0.00564344	0.136462
6671	7	5811	SP4	Sp4 transcription factor	-1.69892	1.23813	10.0352	0.00153573		-0.407866	1.23813	0.587771	0.443282		--	0.00564509	0.136462
23362	8	11828	PSD3	pleckstrin and Sec7 domain containing 3	-1.61888	5.13133	10.5149	0.00118418		0.2747	5.13133	0.31821	0.572685		-+	0.0056261	0.136462
83641	10	3785	FAM107B	family with sequence similarity 107 member B	-1.72118	3.01724	7.43476	0.0063976		1.00057	3.01724	2.59962	0.10689		-+	0.0056675	0.136465
10437	19	1032	IFI30	IFI30, lysosomal thiol reductase	0.979841	4.19675	4.69962	0.0301693		1.02924	4.19675	5.19592	0.02264		++	0.00566162	0.136465
4780	2	3340	NFE2L2	nuclear factor, erythroid 2 like 2	-1.53747	5.23276	10.0719	0.00150544		0.354686	5.23276	0.559835	0.454327		-+	0.00566841	0.136465
100505990	1	474	NA	NA	1.70768	6.22311	10.1742	0.00142416		0.363942	6.22311	0.486272	0.485595		++	0.00572378	0.137249
55747	10	4326	NA	NA	-0.569156	1.33574	0.651124	0.419711		2.17351	1.33574	9.90737	0.00164618		-+	0.00571908	0.137249
23640	19	1908	HSPBP1	HSPA (Hsp70) binding protein 1	1.45972	5.4561	11.4712	0.000706826		0.011161	5.4561	0.000697429	0.978931		++	0.00572646	0.137249
11257	7	710	TP53TG1	TP53 target 1 (non-protein coding)	1.23284	4.28575	9.32346	0.00226239		-0.410351	4.28575	1.05113	0.305247		+-	0.00571667	0.137249
5128	12	4713	CDK17	cyclin dependent kinase 17	-1.97636	2.6515	10.4589	0.00122061		-0.336365	2.6515	0.325345	0.568413		--	0.00574011	0.137424
126549	19	3217	ANKLE1	ankyrin repeat and LEM domain containing 1	-2.04447	-0.828277	9.0061	0.0026908		0.697078	-0.828277	1.27451	0.258923		-+	0.00576119	0.137775
9409	11	1908	PEX16	peroxisomal biogenesis factor 16	1.32762	4.19749	11.478	0.000704247		0.00369302	4.19749	9.13798e-05	0.992373		++	0.00577693	0.137968
3965	17	1764	LGALS9	galectin 9	1.57296	4.14324	10.1833	0.00141721		0.330169	4.14324	0.468387	0.49373		++	0.00578306	0.137968
28874	2	348	IGKV3D-20	immunoglobulin kappa variable 3D-20	-0.46646	0.999919	0.107508	0.742999		5.1324	0.999919	10.9344	0.000943937		-+	0.00579486	0.137968
28802	22	347	IGLV3-12	immunoglobulin lambda variable 3-12	-1.66775	-1.72905	0.913239	0.339257		6.83825	-1.72905	9.48908	0.00206698		-+	0.00579409	0.137968
84833	10	553	USMG5	up-regulated during skeletal muscle growth 5 homolog (mouse)	1.28665	7.18317	9.49113	0.00206468		0.390251	7.18317	0.898196	0.343266		++	0.0058485	0.138038
79587	13	1862	CARS2	cysteinyl-tRNA synthetase 2, mitochondrial (putative)	1.18195	5.19686	10.785	0.00102324		-0.140076	5.19686	0.155502	0.693332		+-	0.00585367	0.138038
339123	16	2042	JMJD8	jumonji domain containing 8	1.43325	7.27521	11.231	0.000804441		-0.0628531	7.27521	0.0224475	0.880903		+-	0.00584777	0.138038
2114	21	3672	ETS2	ETS proto-oncogene 2, transcription factor	-1.70389	6.05046	11.1037	0.000861537		-0.112813	6.05046	0.0514038	0.820638		--	0.00583599	0.138038
28778	22	353	IGLV6-57	immunoglobulin lambda variable 6-57	0.0242597	0.676977	0.000265571	0.986998		5.978	0.676977	11.4394	0.000719044		++	0.00585547	0.138038
9982	4	1182	FGFBP1	fibroblast growth factor binding protein 1	-4.04723	-2.39457	5.44242	0.0196535		2.87587	-2.39457	4.39227	0.0361023		-+	0.00585431	0.138038
79897	6	522	RPP21	ribonuclease P/MRP subunit p21	1.36416	3.98685	10.6504	0.00110045		0.193096	3.98685	0.220293	0.638817		++	0.00580679	0.138038
100507489	6	1903	LINC01277	long intergenic non-protein coding RNA 1277	-3.58986	-1.75626	7.94282	0.00482784		-2.10157	-1.75626	2.10497	0.146821		--	0.00584917	0.138038
9590	6	8789	AKAP12	A-kinase anchoring protein 12	-1.70823	5.76545	10.3159	0.00131887		-0.322224	5.76545	0.386709	0.534034		--	0.00581648	0.138038
642424	10	729	IGKV1OR10-1	immunoglobulin kappa variable 1/OR10-1 (pseudogene)	-1.66603	-2.08149	0.940981	0.332026		6.23177	-2.08149	9.41731	0.00214947		-+	0.00588434	0.138297
6141	19	641	RPL18	ribosomal protein L18	1.44442	8.91783	11.2332	0.000803491		0.0602568	8.91783	0.0203409	0.886589		++	0.00587483	0.138297
79845	8	1868	RNF122	ring finger protein 122	-2.03713	4.95405	8.68494	0.0032085		-0.817242	4.95405	1.48822	0.222493		--	0.00588572	0.138297
84304	11	1118	NUDT22	nudix hydrolase 22	1.44315	5.50826	11.2494	0.00079649		0.0522245	5.50826	0.0153018	0.901552		++	0.00591619	0.13856
2272	3	1090	FHIT	fragile histidine triad	1.2822	3.65665	11.4004	0.000734291		-0.0104937	3.65665	0.000783847	0.977664		+-	0.00591483	0.13856
2169	4	2249	FABP2	fatty acid binding protein 2	-4.28432	-2.02059	9.06717	0.0026024		1.85852	-2.02059	1.18736	0.275863		-+	0.00591495	0.13856
100505942	16	1012	LOC100505942	uncharacterized LOC100505942	1.72739	2.88275	10.8808	0.000971684		-0.169185	2.88275	0.1088	0.741515		+-	0.00593385	0.138823
5308	4	3081	PITX2	paired like homeodomain 2	-1.29383	-1.74386	1.8275	0.176423		3.50419	-1.74386	8.23956	0.0040987		-+	0.00595256	0.13911
677843	1	125	SNORA77	small nucleolar RNA, H/ACA box 77	0.924674	-2.19634	1.18721	0.275893		-4.41359	-2.19634	9.03853	0.00264348		+-	0.00599746	0.139664
23411	10	4313	SIRT1	sirtuin 1	-1.6881	2.95799	10.2076	0.00139861		-0.329767	2.95799	0.41067	0.521629		--	0.00599921	0.139664
9052	12	2851	GPRC5A	G protein-coupled receptor class C group 5 member A	-2.95098	3.0742	10.0835	0.00149605		-0.599759	3.0742	0.481079	0.487934		--	0.0060022	0.139664
170622	13	1722	COMMD6	COMM domain containing 6	1.32027	5.98909	9.2291	0.00238199		0.438373	5.98909	1.04714	0.306167		++	0.00599726	0.139664
4588	11	8003	MUC6	mucin 6, oligomeric mucus/gel-forming	1.75728	1.57423	6.47704	0.0109277		1.24994	1.57423	3.3555	0.0669807		++	0.00601645	0.139844
100188893	6	854	TOMM6	translocase of outer mitochondrial membrane 6	1.182	6.47329	10.2891	0.00133816		0.217618	6.47329	0.357807	0.549726		++	0.00604299	0.140159
93100	8	1695	NAPRT	nicotinate phosphoribosyltransferase	1.40799	5.05684	11.1106	0.00085837		-0.0749966	5.05684	0.0326388	0.856633		+-	0.00604072	0.140159
92211	10	5973	CDHR1	cadherin related family member 1	0.131787	2.519	0.0490583	0.82471		-2.07557	2.519	11.0349	0.000894115		+-	0.00605571	0.140303
4638	3	8183	MYLK	myosin light chain kinase	-0.883925	5.48938	1.55962	0.211721		-2.13935	5.48938	8.53299	0.00348766		--	0.00606309	0.140323
53827	19	1636	FXYD5	FXYD domain containing ion transport regulator 5	1.31152	5.05721	8.69309	0.00319418		0.524621	5.05721	1.43023	0.231726		++	0.00607582	0.140383
3036	19	2087	HAS1	hyaluronan synthase 1	-3.0759	4.35029	8.77594	0.0030523		1.1331	4.35029	1.36525	0.242629		-+	0.00607872	0.140383
729440	19	1825	CCDC61	coiled-coil domain containing 61	1.46417	3.33863	10.794	0.00101832		0.151011	3.33863	0.118715	0.730433		++	0.00610203	0.140771
100505634	2	1949	NA	NA	1.82808	1.56147	9.19899	0.00242148		0.594263	1.56147	1.03924	0.307999		++	0.00611644	0.140952
84251	1	4694	SGIP1	SH3 domain GRB2 like endophilin interacting protein 1	-1.33308	1.35419	7.92716	0.00486981		-0.659615	1.35419	2.02749	0.154475		--	0.00616286	0.141417
11213	12	8344	IRAK3	interleukin 1 receptor associated kinase 3	-1.48525	3.1114	8.19969	0.00418975		0.685995	3.1114	1.80364	0.179273		-+	0.00615455	0.141417
26118	17	2832	WSB1	WD repeat and SOCS box containing 1	-1.18198	5.53345	9.76451	0.00177912		0.299614	5.53345	0.643172	0.422565		-+	0.00615949	0.141417
5478	7	2276	PPIA	peptidylprolyl isomerase A	1.20293	7.14564	9.7741	0.00176988		0.302999	7.14564	0.636461	0.424995		++	0.00616232	0.141417
1489	16	1664	CTF1	cardiotrophin 1	1.45894	4.67046	11.1828	0.000825574		0.044577	4.67046	0.0108807	0.916923		++	0.00619682	0.142039
23328	6	7709	SASH1	SAM and SH3 domain containing 1	-1.28527	4.32326	10.209	0.00139758		-0.241281	4.32326	0.370751	0.542595		--	0.00620641	0.142039
10245	X	1100	TIMM17B	translocase of inner mitochondrial membrane 17B	1.34049	5.76335	10.9004	0.000961438		-0.10678	5.76335	0.0714608	0.789222		+-	0.00620976	0.142039
253430	10	1793	IPMK	inositol polyphosphate multikinase	-3.49881	-1.83673	10.2565	0.00136204		-0.493287	-1.83673	0.34352	0.557804		--	0.00621667	0.142046
283871	16	3136	PGP	phosphoglycolate phosphatase	1.37774	5.53548	10.2777	0.0013465		0.241731	5.53548	0.32704	0.567407		++	0.00624729	0.142595
79094	15	1560	CHAC1	ChaC glutathione specific gamma-glutamylcyclotransferase 1	1.21847	2.76541	2.90136	0.0885047		1.91691	2.76541	6.88473	0.00869353		++	0.00628605	0.143025
113230	19	1300	MISP3	MISP family member 3	1.39317	3.57215	9.70456	0.00183811		-0.3582	3.57215	0.656706	0.417725		+-	0.00627464	0.143025
9771	7	6622	RAPGEF5	Rap guanine nucleotide exchange factor 5	-1.6302	3.79285	9.97688	0.00158518		-0.351105	3.79285	0.486762	0.485375		--	0.00628597	0.143025
55352	17	937	COPRS	coordinator of PRMT5 and differentiation stimulator	1.37416	5.56501	11.0212	0.000900764		0.0735899	5.56501	0.0327295	0.856436		++	0.00630059	0.143054
4773	20	3324	NFATC2	nuclear factor of activated T-cells 2	-2.20975	1.26056	6.77122	0.00926394		-1.43414	1.26056	3.00156	0.0831842		--	0.00629462	0.143054
390594	15	3123	KBTBD13	kelch repeat and BTB domain containing 13	0.918466	3.12325	4.70926	0.0300006		-0.948614	3.12325	4.96007	0.0259391		+-	0.00634888	0.143591
8128	15	5626	ST8SIA2	ST8 alpha-N-acetyl-neuraminide alpha-2,8-sialyltransferase 2	1.58901	-1.39899	3.44821	0.0633204		1.96611	-1.39899	6.27314	0.0122582		++	0.00633459	0.143591
514	20	439	ATP5E	ATP synthase, H+ transporting, mitochondrial F1 complex, epsilon subunit	1.38073	8.11517	9.6709	0.0018721		0.355556	8.11517	0.66334	0.415383		++	0.00634494	0.143591
55211	3	2817	DPPA4	developmental pluripotency associated 4	-3.38041	-2.75177	3.81095	0.0509187		-3.92339	-2.75177	5.88291	0.0152885		--	0.0063509	0.143591
147808	19	1996	ZNF784	zinc finger protein 784	1.31134	4.52041	8.95694	0.00276418		-0.465146	4.52041	1.1566	0.282172		+-	0.00636166	0.143683
100506679	22	2197	LOC100506679	uncharacterized LOC100506679	2.08784	0.94163	10.8282	0.000999641		0.169547	0.94163	0.0757611	0.783126		++	0.00638221	0.143846
11259	3	4460	FILIP1L	filamin A interacting protein 1 like	-1.45569	4.29023	10.1634	0.00143255		0.269592	4.29023	0.363706	0.546455		-+	0.00638204	0.143846
56005	19	1051	MYDGF	myeloid derived growth factor	1.2886	5.2765	9.39067	0.00218093		0.379436	5.2765	0.837944	0.359985		++	0.00639835	0.144059
65003	11	1686	MRPL11	mitochondrial ribosomal protein L11	1.31461	5.47476	11.1607	0.000835506		0.0274244	5.47476	0.00500944	0.943575		++	0.00642165	0.144433
79078	1	1020	C1orf50	chromosome 1 open reading frame 50	1.30365	3.53282	10.7672	0.00103314		0.114745	3.53282	0.0858777	0.769485		++	0.00646895	0.145042
2584	17	1361	GALK1	galactokinase 1	1.29395	3.9191	10.5234	0.00117871		-0.165937	3.9191	0.177242	0.673754		+-	0.00646308	0.145042
348262	17	1226	MCRIP1	MAPK regulated corepressor interacting protein 1	1.60392	6.8444	11.2332	0.000803463		-0.0074681	6.8444	0.000255501	0.987247		+-	0.00645632	0.145042
9556	14	921	C14orf2	chromosome 14 open reading frame 2	1.27803	7.82518	10.8164	0.00100607		0.101339	7.82518	0.0701395	0.791134		++	0.00647574	0.145044
147968	19	3129	CAPN12	calpain 12	1.71309	3.5638	8.47806	0.00359456		0.702983	3.5638	1.48972	0.22226		++	0.00649706	0.145242
255783	19	839	INAFM1	InaF motif containing 1	1.80828	4.09604	11.0572	0.000883447		0.0633095	4.09604	0.0143263	0.904727		++	0.00649957	0.145242
84277	7	2534	DNAJC30	DnaJ heat shock protein family (Hsp40) member C30	1.34476	5.0164	11.177	0.000828157		-0.0168485	5.0164	0.00181514	0.966017		+-	0.00650482	0.145242
56131	5	3621	PCDHB4	protocadherin beta 4	-1.15505	0.695458	4.67203	0.0306576		-1.18614	0.695458	4.93536	0.0263127		--	0.00655235	0.146152
4359	1	1955	MPZ	myelin protein zero	0.24015	4.00914	0.38074	0.537207		-1.25344	4.00914	10.0432	0.0015291		+-	0.00665734	0.146858
28434	14	353	IGHV3-33	immunoglobulin heavy variable 3-33	-0.0913611	1.065	0.00370823	0.951443		5.77027	1.065	11.1074	0.000859853		-+	0.00663359	0.146858
374659	15	1045	HDDC3	HD domain containing 3	1.18769	3.71249	10.8395	0.000993556		-0.0777806	3.71249	0.0473165	0.8278		+-	0.00666461	0.146858
58189	16	1378	WFDC1	WAP four-disulfide core domain 1	2.04717	0.528038	9.76365	0.00177996		-0.457569	0.528038	0.552643	0.45724		+-	0.0066035	0.146858
4597	16	1795	MVD	mevalonate diphosphate decarboxylase	1.65939	5.32079	10.9749	0.000923521		0.0671167	5.32079	0.0188643	0.890756		++	0.00666579	0.146858
100505972	17	2053	NA	NA	1.66628	2.89248	10.6682	0.00108994		-0.156526	2.89248	0.0981585	0.754051		+-	0.00666039	0.146858
684	19	939	BST2	bone marrow stromal cell antigen 2	1.595	6.09409	10.1208	0.00146607		0.289433	6.09409	0.349033	0.554661		++	0.00659853	0.146858
29903	19	1993	CCDC106	coiled-coil domain containing 106	1.35005	4.80747	10.5589	0.0011563		-0.154361	4.80747	0.142371	0.705936		+-	0.0066206	0.146858
1195	2	3794	CLK1	CDC like kinase 1	-1.47444	5.77087	11.1106	0.000858351		-0.0271468	5.77087	0.00392372	0.950053		--	0.00661496	0.146858
861	21	7981	RUNX1	runt related transcription factor 1	-1.44504	2.00398	5.91452	0.0150166		1.14232	2.00398	3.69307	0.054639		-+	0.00665059	0.146858
3912	7	5846	LAMB1	laminin subunit beta 1	-0.772001	5.82875	4.85044	0.0276391		0.761985	5.82875	4.73317	0.0295863		-+	0.00663101	0.146858
84197	8	1615	POMK	protein-O-mannose kinase	-2.03778	-1.37184	7.16228	0.00744526		-1.2209	-1.37184	2.54741	0.110475		--	0.00666496	0.146858
84284	1	902	NTPCR	nucleoside-triphosphatase, cancer-related	1.05064	5.23189	8.86312	0.0029099		0.375515	5.23189	1.15069	0.283405		++	0.00668034	0.147028
1347	6	754	COX7A2	cytochrome c oxidase subunit 7A2	1.2664	7.46792	10.0179	0.00155028		0.245606	7.46792	0.388044	0.533329		++	0.00669544	0.147139
79873	8	1521	NUDT18	nudix hydrolase 18	1.41027	2.95206	10.6375	0.00110816		0.138191	2.95206	0.10444	0.746565		++	0.00669903	0.147139
148398	1	2554	SAMD11	sterile alpha motif domain containing 11	1.37503	4.86667	9.05456	0.0026204		0.449777	4.86667	0.998085	0.317774		++	0.00673722	0.147227
100287415	14	555	NA	NA	-2.18576	7.20501	5.3655	0.0205389		-1.91468	7.20501	4.19796	0.0404726		--	0.00672705	0.147227
10005	20	1157	ACOT8	acyl-CoA thioesterase 8	1.26705	5.11704	10.6641	0.00109237		-0.116973	5.11704	0.0933876	0.759914		+-	0.00671883	0.147227
29944	X	3751	PNMA3	paraneoplastic Ma antigen 3	1.59025	2.63476	8.85533	0.00292234		0.560389	2.63476	1.14427	0.284752		++	0.00673327	0.147227
633	X	2444	BGN	biglycan	1.28564	8.74903	9.78319	0.00176114		-0.291967	8.74903	0.520003	0.47084		+-	0.00671253	0.147227
100289153	1	698	NA	NA	0.781928	3.8261	3.04911	0.0807813		1.15353	3.8261	6.57369	0.0103497		++	0.00676109	0.147599
55653	20	1342	BCAS4	breast carcinoma amplified sequence 4	1.78883	2.39024	10.5948	0.00113407		0.179475	2.39024	0.111223	0.738757		++	0.00677338	0.147718
8076	12	2882	MFAP5	microfibrillar associated protein 5	0.854111	4.15757	1.33937	0.247145		2.23086	4.15757	8.5809	0.00339708		++	0.00678593	0.147842
5359	3	2210	PLSCR1	phospholipid scramblase 1	-1.40681	3.00845	9.89249	0.00165955		0.29108	3.00845	0.440025	0.50711		-+	0.00680011	0.148001
1836	5	8075	SLC26A2	solute carrier family 26 member 2	-1.4392	1.53711	7.65211	0.0056706		0.742631	1.53711	2.08602	0.148653		-+	0.00680987	0.148064
23035	16	7919	PHLPP2	PH domain and leucine rich repeat protein phosphatase 2	-1.61298	2.62886	9.55224	0.00199706		0.40673	2.62886	0.640366	0.423578		-+	0.00683082	0.14837
6132	8	975	RPL8	ribosomal protein L8	1.41921	10.1574	10.6958	0.0010738		0.113356	10.1574	0.0709002	0.790031		++	0.00684794	0.148592
11080	1	2240	DNAJB4	DnaJ heat shock protein family (Hsp40) member B4	-1.8086	3.53217	8.56432	0.00342815		-0.693598	3.53217	1.32938	0.248916		--	0.00688321	0.149207
339745	2	5734	SPOPL	speckle type BTB/POZ protein like	-1.65531	2.07212	10.0584	0.00151654		-0.292578	2.07212	0.332347	0.56428		--	0.00690038	0.149429
220594	17	4775	USP32P2	ubiquitin specific peptidase 32 pseudogene 2	-2.46543	1.60962	10.6246	0.00111593		0.211304	1.60962	0.0863483	0.768872		-+	0.00691632	0.149473
55009	19	895	C19orf24	chromosome 19 open reading frame 24	1.46126	4.19898	8.74362	0.00310686		0.53043	4.19898	1.18671	0.275994		++	0.00691255	0.149473
5605	19	1734	MAP2K2	mitogen-activated protein kinase kinase 2	1.4262	6.7454	10.6334	0.00111062		-0.123008	6.7454	0.0821494	0.774405		+-	0.00693089	0.149638
79005	1	858	SCNM1	sodium channel modifier 1	1.38704	3.92156	10.9149	0.000953964		0.04908	3.92156	0.0141144	0.90543		++	0.00695683	0.149898
28479	14	52	IGHJ3	immunoglobulin heavy joining 3	-3.23929	-1.59038	2.67948	0.101649		4.99769	-1.59038	6.92669	0.00849186		-+	0.0069529	0.149898
79639	1	1600	TMEM53	transmembrane protein 53	1.26055	3.30477	10.2283	0.00138301		-0.188221	3.30477	0.23337	0.629036		+-	0.00700065	0.150661
654483	16	1012	BOLA2B	bolA family member 2B	1.80125	0.914515	10.3177	0.0013176		-0.244179	0.914515	0.192478	0.660862		+-	0.00700621	0.150661
100507229	1	1574	NA	NA	-3.38107	-2.1311	6.55624	0.0104517		-2.38652	-2.1311	2.99163	0.0836961		--	0.00703447	0.150817
100507307	2	490	NA	NA	1.30541	-2.46721	1.05856	0.303545		4.72845	-2.46721	8.88286	0.00287861		++	0.00702759	0.150817
6591	8	2101	SNAI2	snail family transcriptional repressor 2	-0.773478	3.0966	3.2776	0.0702315		1.07168	3.0966	6.24499	0.0124545		-+	0.00703402	0.150817
4163	5	9266	MCC	mutated in colorectal cancers	-1.37364	4.4375	10.1892	0.00141263		-0.208951	4.4375	0.244915	0.620679		--	0.00704871	0.150972
80201	10	3689	HKDC1	hexokinase domain containing 1	0.146151	-2.26393	0.0199026	0.88781		4.98712	-2.26393	10.8267	0.00100047		++	0.00712914	0.151652
79064	11	937	TMEM223	transmembrane protein 223	1.21067	3.88315	10.7054	0.00106824		-0.0802676	3.88315	0.0483319	0.825992		+-	0.00708787	0.151652
84981	17	2737	MIR22HG	MIR22 host gene	-2.09124	5.9565	9.83432	0.00171286		-0.414283	5.9565	0.416881	0.518497		--	0.00712835	0.151652
84063	19	2993	KIRREL2	kin of IRRE like 2 (Drosophila)	-5.39541	-2.21343	8.44323	0.00366406		1.86248	-2.21343	1.36863	0.242048		-+	0.00711968	0.151652
55311	19	2043	ZNF444	zinc finger protein 444	1.2768	5.01429	10.1032	0.00148009		-0.209031	5.01429	0.278263	0.597842		+-	0.00710549	0.151652
56896	2	5209	DPYSL5	dihydropyrimidinase like 5	-3.13539	-2.30831	5.30791	0.0212288		3.54568	-2.30831	4.1486	0.0416689		-+	0.00710352	0.151652
2181	2	4361	ACSL3	acyl-CoA synthetase long-chain family member 3	-1.18261	3.30434	8.86993	0.00289906		0.400849	3.30434	1.0454	0.306569		-+	0.00713294	0.151652
6224	8	1321	RPS20	ribosomal protein S20	1.2219	9.40461	10.0525	0.00152143		0.207801	9.40461	0.298973	0.584527		++	0.0071368	0.151652
55052	1	733	MRPL20	mitochondrial ribosomal protein L20	1.2969	6.73817	10.9997	0.000911272		0.0107493	6.73817	0.000779676	0.977724		++	0.00714844	0.15175
204851	1	8430	HIPK1	homeodomain interacting protein kinase 1	-1.43063	4.83565	9.49112	0.00206468		-0.357896	4.83565	0.617376	0.432024		--	0.00715561	0.151753
8364	6	390	HIST1H4C	histone cluster 1 H4 family member c	2.97188	-2.59764	5.17006	0.0229795		3.50301	-2.59764	4.26282	0.0389553		++	0.00717794	0.152077
6193	19	741	RPS5	ribosomal protein S5	1.35686	8.78572	10.564	0.00115309		0.115597	8.78572	0.0794021	0.778109		++	0.00719238	0.152233
1440	17	1768	CSF3	colony stimulating factor 3	-3.23286	3.98914	5.11116	0.0237724		-2.93376	3.98914	4.31425	0.0377944		--	0.00720102	0.152266
55766	12	3667	H2AFJ	H2A histone family member J	1.47823	5.82335	9.7437	0.00179939		0.313039	5.82335	0.453894	0.500491		++	0.00721586	0.152281
27344	X	973	PCSK1N	proprotein convertase subtilisin/kexin type 1 inhibitor	1.90094	3.36164	4.28657	0.0384145		2.10031	3.36164	5.13574	0.0234381		++	0.00721434	0.152281
493860	11	4015	CCDC73	coiled-coil domain containing 73	1.69483	3.23526	8.90069	0.00285062		0.557781	3.23526	1.00248	0.316711		++	0.0072316	0.152315
100505915	16	3055	LOC100505915	uncharacterized LOC100505915	-1.99402	-1.47	5.78224	0.0161889		1.557	-1.47	3.66037	0.0557211		-+	0.00722627	0.152315
6176	15	512	RPLP1	ribosomal protein lateral stalk subunit P1	1.49943	9.57124	10.882	0.000971012		-0.0374489	9.57124	0.0070846	0.932921		+-	0.007253	0.152614
140467	19	1953	ZNF358	zinc finger protein 358	1.41014	7.51053	9.9119	0.00164213		-0.261176	7.51053	0.352511	0.552695		+-	0.00726507	0.152614
100507241	6	735	NA	NA	1.58855	0.282864	9.10349	0.00255122		-0.496988	0.282864	0.852443	0.355862		+-	0.00726706	0.152614
2012	12	2804	EMP1	epithelial membrane protein 1	-1.83812	6.98545	9.23404	0.00237557		-0.512748	6.98545	0.761811	0.382762		--	0.00727682	0.152671
2117	1	2930	ETV3	ETS variant 3	-2.30135	1.31104	7.87328	0.00501706		-1.05133	1.31104	1.77585	0.182659		--	0.00732675	0.152983
83416	1	5390	FCRL5	Fc receptor like 5	-3.32493	-1.52747	2.96648	0.0850067		4.20658	-1.52747	6.50179	0.0107766		-+	0.00732444	0.152983
100507286	2	767	NA	NA	-3.36866	-2.75424	3.96217	0.0465337		3.81165	-2.75424	5.4396	0.0196851		-+	0.00732403	0.152983
26354	3	2142	GNL3	G protein nucleolar 3	-0.827659	4.00113	5.2029	0.0225492		0.742261	4.00113	4.19192	0.0406171		-+	0.00732306	0.152983
100507507	7	1185	LOC100507507	uncharacterized LOC100507507	1.55044	1.75861	10.0964	0.00148558		0.239531	1.75861	0.249908	0.61714		++	0.00732956	0.152983
3028	X	963	HSD17B10	hydroxysteroid 17-beta dehydrogenase 10	1.35517	6.2288	10.6288	0.00111342		0.0908575	6.2288	0.0494436	0.824034		++	0.00733434	0.152983
29926	2	1871	GMPPA	GDP-mannose pyrophosphorylase A	1.26113	4.92861	10.2166	0.00139184		0.170228	4.92861	0.191651	0.661546		++	0.00735719	0.153164
4201	6	868	MEA1	male-enhanced antigen 1	1.18352	5.32623	10.5498	0.00116198		0.0948512	5.32623	0.0696089	0.791907		++	0.00735312	0.153164
1351	11	507	COX8A	cytochrome c oxidase subunit 8A	1.34869	8.69439	10.2866	0.00134		-0.163579	8.69439	0.156611	0.692296		+-	0.00740546	0.153575
144438	12	3985	NA	NA	-1.41972	3.59611	10.3335	0.00130639		0.161282	3.59611	0.138355	0.709922		-+	0.00740378	0.153575
10273	16	1602	STUB1	STIP1 homology and U-box containing protein 1	1.39468	7.48192	10.8604	0.000982425		-0.0298672	7.48192	0.00516711	0.942695		+-	0.00739466	0.153575
51512	22	3112	GTSE1	G2 and S-phase expressed 1	-0.81473	-0.51066	2.23411	0.134994		-1.55331	-0.51066	7.31053	0.00685515		--	0.00738962	0.153575
2321	13	12010	FLT1	fms related tyrosine kinase 1	-1.17641	4.89151	10.0494	0.00152397		0.185918	4.89151	0.258847	0.610913		-+	0.00742878	0.15391
84993	15	1437	UBL7	ubiquitin like 7	1.33698	5.8854	10.5594	0.00115597		-0.0968671	5.8854	0.0573003	0.810815		+-	0.00747249	0.154075
6253	19	2284	RTN2	reticulon 2	1.3158	4.53302	10.1265	0.0014615		-0.191863	4.53302	0.220577	0.6386		+-	0.00744482	0.154075
83658	20	685	DYNLRB1	dynein light chain roadblock-type 1	1.45726	6.92745	10.7074	0.00106705		0.0669675	6.92745	0.0235332	0.878079		++	0.00747024	0.154075
9603	7	3711	NFE2L3	nuclear factor, erythroid 2 like 3	-2.04167	0.951795	9.33618	0.00224674		-0.521478	0.951795	0.661327	0.416092		--	0.00745554	0.154075
23099	9	5974	ZBTB43	zinc finger and BTB domain containing 43	-1.42863	3.65006	10.4691	0.00121387		-0.126052	3.65006	0.0849573	0.770689		--	0.00746021	0.154075
692148	12	330	SCARNA10	small Cajal body-specific RNA 10	5.42476	-2.4912	9.96856	0.00159236		-0.873628	-2.4912	0.290241	0.590066		+-	0.00748864	0.154261
147184	17	2065	TMEM99	transmembrane protein 99	1.07416	3.35225	9.2731	0.00232544		-0.292236	3.35225	0.69372	0.404902		+-	0.00750243	0.154397
1397	14	1206	CRIP2	cysteine rich protein 2	1.4709	10.5677	10.1855	0.00141547		-0.19403	10.5677	0.184572	0.667474		+-	0.00752483	0.15471
28410	14	359	IGHV3-72	immunoglobulin heavy variable 3-72	2.11603	-1.43773	2.00286	0.157003		4.22691	-1.43773	7.53167	0.00606236		++	0.00757368	0.155418
83463	5	3161	MXD3	MAX dimerization protein 3	1.38408	4.65915	9.93446	0.00162213		0.234942	4.65915	0.296038	0.586377		++	0.00756931	0.155418
4725	1	571	NDUFS5	NADH:ubiquinone oxidoreductase subunit S5	1.34313	8.2586	9.65757	0.00188573		0.279507	8.2586	0.432181	0.510921		++	0.00765465	0.155502
164153	1	1508	UBL4B	ubiquitin like 4B	4.28588	-2.69472	8.6117	0.0033401		-1.45005	-2.69472	1.12704	0.288409		+-	0.00765364	0.155502
1326	10	3096	MAP3K8	mitogen-activated protein kinase kinase kinase 8	-1.6724	3.05516	7.67131	0.00561057		0.805123	3.05516	1.86527	0.172018		-+	0.0076662	0.155502
79659	11	13699	DYNC2H1	dynein cytoplasmic 2 heavy chain 1	-1.55705	1.78147	9.85702	0.00169184		0.271869	1.78147	0.317601	0.573053		-+	0.00769672	0.155502
113201	15	3961	CASC4	cancer susceptibility 4	-1.54398	3.99855	10.3812	0.00127306		-0.145602	3.99855	0.0967735	0.755737		--	0.0076452	0.155502
6442	17	1433	SGCA	sarcoglycan alpha	1.33538	7.15156	9.86522	0.00168432		-0.239116	7.15156	0.326866	0.56751		+-	0.00760194	0.155502
677850	17	78	SNORD1C	small nucleolar RNA, C/D box 1C	-4.7948	-2.26266	6.04049	0.0139814		-3.01537	-2.26266	3.29998	0.0692805		--	0.00769062	0.155502
10998	19	2365	SLC27A5	solute carrier family 27 member 5	1.60561	2.62064	10.5649	0.00115258		0.102586	2.62064	0.0439623	0.833924		++	0.00763872	0.155502
1471	20	775	CST3	cystatin C	1.37043	9.75994	9.61898	0.00192577		0.293111	9.75994	0.455425	0.49977		++	0.00764759	0.155502
9510	21	4651	ADAMTS1	ADAM metallopeptidase with thrombospondin type 1 motif 1	-2.59963	7.35611	7.95634	0.00479192		-1.12366	7.35611	1.63347	0.201224		--	0.00766015	0.155502
100128644	3	608	LOC100128644	LMNE6487	-5.21937	-2.05893	10.5946	0.00113416		-0.200322	-2.05893	0.0351616	0.851258		--	0.00766857	0.155502
100506048	4	664	NA	NA	2.52488	-0.319979	10.3625	0.00128604		-0.228781	-0.319979	0.0986904	0.753407		+-	0.0076925	0.155502
116984	4	7360	ARAP2	ArfGAP with RhoGAP domain, ankyrin repeat and PH domain 2	-1.85876	0.57332	9.39468	0.00217615		0.464372	0.57332	0.599325	0.438836		-+	0.0075957	0.155502
727738	4	1028	NA	NA	-5.4802	-1.67069	6.94393	0.00841041		-2.57643	-1.67069	2.48296	0.115085		--	0.00768561	0.155502
285834	6	5670	HCG22	HLA complex group 22	3.54327	-1.24017	10.2537	0.00136411		0.318879	-1.24017	0.137152	0.711129		++	0.00770047	0.155502
1936	8	2922	EEF1D	eukaryotic translation elongation factor 1 delta	1.4095	9.1376	10.8382	0.000994254		0.0142047	9.1376	0.00114331	0.973026		++	0.00768227	0.155502
1029	9	1881	CDKN2A	cyclin dependent kinase inhibitor 2A	1.13208	-1.50166	1.66803	0.196523		2.40521	-1.50166	7.92274	0.00488172		++	0.00762626	0.155502
124056	16	1526	NOXO1	NADPH oxidase organizer 1	-0.95045	-1.66836	1.12912	0.287964		-3.0811	-1.66836	8.59329	0.00337404		--	0.00771119	0.155573
100270710	10	704	NA	NA	1.4646	4.24386	10.4816	0.0012057		0.106928	4.24386	0.0580921	0.809537		++	0.0077421	0.155662
27243	19	1031	CHMP2A	charged multivesicular body protein 2A	1.36633	6.75022	10.563	0.00115373		0.0800758	6.75022	0.0375744	0.8463		++	0.00774447	0.155662
29940	6	4180	DSE	dermatan sulfate epimerase	-1.16228	3.20215	6.80637	0.0090833		0.709625	3.20215	2.59506	0.107197		-+	0.00772577	0.155662
1960	8	4334	EGR3	early growth response 3	-2.44801	5.01174	5.09211	0.024035		-2.19821	5.01174	4.19257	0.0406015		--	0.00774068	0.155662
55851	19	665	PSENEN	presenilin enhancer gamma-secretase subunit	1.25132	5.06349	10.8056	0.00101194		0.0156292	5.06349	0.00173457	0.966779		++	0.00775777	0.155713
1137	20	5487	CHRNA4	cholinergic receptor nicotinic alpha 4 subunit	-2.08796	-1.02724	4.25406	0.0391565		-2.09761	-1.02724	5.02398	0.0249986		--	0.0077615	0.155713
388886	22	1240	LRRC75B	leucine rich repeat containing 75B	1.47056	2.84879	10.0961	0.00148581		0.199612	2.84879	0.192834	0.660568		++	0.00777966	0.155932
100506755	17	794	MIR497HG	mir-497-195 cluster host gene	1.46623	4.20071	10.6692	0.00108934		0.0520126	4.20071	0.0139133	0.906104		++	0.00781823	0.15656
3242	12	1942	HPD	4-hydroxyphenylpyruvate dioxygenase	1.53776	0.838145	8.32546	0.00390932		0.604177	0.838145	1.30758	0.252833		++	0.00782761	0.156602
200894	3	3992	ARL13B	ADP ribosylation factor like GTPase 13B	-1.89769	0.597448	10.0493	0.00152408		0.270328	0.597448	0.206393	0.649609		-+	0.00783904	0.156685
29108	16	927	PYCARD	PYD and CARD domain containing	1.62805	3.04251	8.18783	0.00421723		0.661085	3.04251	1.41005	0.235048		++	0.00784729	0.156705
64960	1	965	MRPS15	mitochondrial ribosomal protein S15	1.23816	6.0943	9.87681	0.00167374		0.204808	6.0943	0.277963	0.59804		++	0.00791442	0.156889
55454	10	3724	CSGALNACT2	chondroitin sulfate N-acetylgalactosaminyltransferase 2	-1.54878	2.20209	10.2625	0.00135759		0.159194	2.20209	0.114591	0.734977		-+	0.00789256	0.156889
10536	12	2637	P3H3	prolyl 3-hydroxylase 3	1.37122	5.02567	10.0586	0.00151637		0.18653	5.02567	0.192662	0.66071		++	0.00792077	0.156889
121053	12	622	C12orf45	chromosome 12 open reading frame 45	1.37782	1.91669	6.22376	0.0126047		0.955149	1.91669	3.07627	0.0794425		++	0.00791707	0.156889
8192	19	1151	CLPP	caseinolytic mitochondrial matrix peptidase proteolytic subunit	1.32034	5.66136	10.6454	0.00110345		-0.048217	5.66136	0.0146628	0.90362		+-	0.00788774	0.156889
4634	3	929	MYL3	myosin light chain 3	2.45573	8.77379	10.3406	0.00130137		-0.212949	8.77379	0.0864702	0.768713		+-	0.00791037	0.156889
4521	7	838	NUDT1	nudix hydrolase 1	1.54108	3.66093	10.2505	0.00136645		0.161179	3.66093	0.116261	0.733126		++	0.00792005	0.156889
1020	7	1193	CDK5	cyclin dependent kinase 5	1.10702	3.02017	8.25659	0.00406042		0.443247	3.02017	1.34139	0.24679		++	0.00792205	0.156889
3547	X	5652	IGSF1	immunoglobulin superfamily member 1	1.39396	5.15911	9.62136	0.00192327		-0.283777	5.15911	0.412792	0.520556		+-	0.00791583	0.156889
100505503	15	824	NA	NA	1.42206	2.82937	9.54656	0.00200324		0.303562	2.82937	0.449512	0.502567		++	0.00795445	0.156954
79713	19	1196	IGFLR1	IGF like family receptor 1	1.37062	1.98437	7.91072	0.00491426		0.612851	1.98437	1.60981	0.204519		++	0.00794269	0.156954
23190	2	4014	UBXN4	UBX domain protein 4	-1.39301	4.43495	9.85277	0.00169576		0.232761	4.43495	0.284929	0.593489		-+	0.00795204	0.156954
26998	3	1627	FETUB	fetuin B	4.50367	-2.57354	9.69106	0.00185167		0.737513	-2.57354	0.368971	0.543566		++	0.00795266	0.156954
3059	3	2033	HCLS1	hematopoietic cell-specific Lyn substrate 1	0.677274	4.42528	3.32316	0.0683103		0.907332	4.42528	5.94353	0.0147714		++	0.00797017	0.157115
8636	9	941	SSNA1	SS nuclear autoantigen 1	1.30953	5.53003	10.0567	0.00151796		0.175842	5.53003	0.187022	0.665407		++	0.00797719	0.157115
79171	19	1650	RBM42	RNA binding motif protein 42	1.38048	5.9215	10.7151	0.00106263		-0.0239723	5.9215	0.00334855	0.953855		+-	0.0080016	0.157452
9467	3	3033	SH3BP5	SH3 domain binding protein 5	-1.25824	4.26186	10.1437	0.00144793		0.149147	4.26186	0.147423	0.70101		-+	0.00801137	0.1575
50999	1	6185	TMED5	transmembrane p24 trafficking protein 5	-1.04376	3.75517	7.06222	0.00787262		0.591004	3.75517	2.2988	0.129474		-+	0.00804088	0.157804
55505	15	535	NOP10	NOP10 ribonucleoprotein	1.31145	5.50321	10.244	0.00137128		0.129251	5.50321	0.10264	0.748684		++	0.00809156	0.157804
9088	16	2143	PKMYT1	protein kinase, membrane associated tyrosine/threonine 1	1.49446	1.01723	6.57621	0.0103351		0.96319	1.01723	2.71794	0.0992261		++	0.00808366	0.157804
90507	17	1834	SCRN2	secernin 2	1.27783	5.91055	10.0763	0.00150186		-0.162635	5.91055	0.168113	0.681794		+-	0.00807299	0.157804
6234	19	382	RPS28	ribosomal protein S28	1.98645	3.31969	9.08707	0.00257423		0.538138	3.31969	0.712154	0.39873		++	0.00808993	0.157804
1463	19	6406	NCAN	neurocan	-4.08081	-2.76501	6.47443	0.0109437		-2.75454	-2.76501	2.81119	0.0936089		--	0.00807623	0.157804
11069	2	4739	RAPGEF4	Rap guanine nucleotide exchange factor 4	-1.57953	1.2155	7.62625	0.00575249		0.761605	1.2155	1.80922	0.178602		-+	0.00809672	0.157804
4880	2	381	NPPC	natriuretic peptide C	-1.16948	-0.245766	2.56782	0.109058		-2.24743	-0.245766	6.7531	0.00935847		--	0.00804997	0.157804
152302	3	803	CIDECP	cell death-inducing DFFA-like effector c pseudogene	1.36756	2.60581	9.77681	0.00176727		0.238004	2.60581	0.303607	0.58163		++	0.00810008	0.157804
1903	9	4206	S1PR3	sphingosine-1-phosphate receptor 3	-1.2492	4.29606	8.2014	0.0041858		-0.499267	4.29606	1.34851	0.245539		--	0.00809924	0.157804
3623	2	1423	INHA	inhibin alpha subunit	-0.263921	4.82588	0.377632	0.538873		-1.36332	4.82588	9.63018	0.00191406		--	0.00812441	0.158135
51157	19	1577	ZNF580	zinc finger protein 580	1.36706	4.72299	10.7253	0.00105679		0.00833924	4.72299	0.000412148	0.983803		++	0.008181	0.159093
284600	1	3450	LOC284600	uncharacterized LOC284600	2.86019	0.246508	10.3459	0.0012976		0.227126	0.246508	0.0621248	0.803169		++	0.00819832	0.159265
624	14	4197	BDKRB2	bradykinin receptor B2	-1.24781	0.681572	3.04113	0.0811793		1.78936	0.681572	6.18789	0.0128627		-+	0.00821203	0.159265
146542	16	1839	ZNF688	zinc finger protein 688	1.30237	4.10015	10.2132	0.00139439		0.128963	4.10015	0.102932	0.748339		++	0.00820716	0.159265
100506948	15	3590	NA	NA	-1.68922	3.38568	10.4558	0.00122262		-0.0922883	3.38568	0.0329281	0.856006		--	0.0082284	0.15935
25976	3	4532	TIPARP	TCDD inducible poly(ADP-ribose) polymerase	-2.03912	5.72654	9.45688	0.00210359		-0.433294	5.72654	0.459815	0.49771		--	0.00823118	0.15935
402	11	978	ARL2	ADP ribosylation factor like GTPase 2	1.36295	7.06058	10.3181	0.00131734		0.107947	7.06058	0.0670278	0.795715		++	0.00823972	0.159372
477	1	5464	ATP1A2	ATPase Na+/K+ transporting subunit alpha 2	-0.681393	7.63519	2.39824	0.121471		-1.16518	7.63519	6.887	0.00868248		--	0.00828396	0.159462
24147	11	2687	FJX1	four jointed box 1	-2.13278	1.48256	10.3478	0.00129632		-0.147212	1.48256	0.0538548	0.816487		--	0.00830969	0.159462
7423	11	1118	VEGFB	vascular endothelial growth factor B	1.27339	8.08349	9.92132	0.00163375		-0.182524	8.08349	0.21018	0.646626		+-	0.00829595	0.159462
80194	11	922	TMEM134	transmembrane protein 134	1.32092	5.25211	10.586	0.00113949		0.0355634	5.25211	0.00793222	0.929032		++	0.008311	0.159462
6697	2	1459	SPR	sepiapterin reductase (7,8-dihydrobiopterin:NADP+ oxidoreductase)	1.20147	5.48768	9.25382	0.00235005		0.296516	5.48768	0.57834	0.446964		++	0.00825458	0.159462
100287723	2	602	NA	NA	1.47291	-2.0866	0.749495	0.386636		6.06739	-2.0866	8.98285	0.00272526		++	0.00827716	0.159462
26074	20	4673	CFAP61	cilia and flagella associated protein 61	-0.310335	0.61276	0.109355	0.74088		2.89212	0.61276	10.1773	0.00142179		-+	0.00827504	0.159462
114036	21	1807	LINC00310	long intergenic non-protein coding RNA 310	1.26834	-0.50607	5.05345	0.0245769		-1.1205	-0.50607	4.09474	0.0430167		+-	0.00830141	0.159462
1776	3	1463	DNASE1L3	deoxyribonuclease 1 like 3	1.60881	4.24302	9.1332	0.00251012		0.420703	4.24302	0.65154	0.419563		++	0.00827352	0.159462
100505633	1	1138	LINC01133	long intergenic non-protein coding RNA 1133	0.161157	1.71545	0.03789	0.845664		2.84918	1.71545	10.4043	0.00125719		++	0.00834212	0.159881
29095	12	1334	ORMDL2	ORMDL sphingolipid biosynthesis regulator 2	1.23773	3.54206	8.82407	0.00297283		0.378644	3.54206	0.845106	0.35794		++	0.00834849	0.159881
28472	14	353	IGHV1-8	immunoglobulin heavy variable 1-8	-0.474977	-1.04532	0.0857829	0.769608		5.75265	-1.04532	10.2271	0.0013839		-+	0.00835509	0.159881
1047	4	2822	CLGN	calmegin	-1.51661	5.10265	9.5942	0.00195193		-0.287099	5.10265	0.35805	0.549591		--	0.0084078	0.160747
55003	6	1497	PAK1IP1	PAK1 interacting protein 1	-0.734343	2.00587	3.08345	0.0790926		1.03083	2.00587	6.0912	0.0135857		-+	0.00841985	0.160835
3274	5	4048	HRH2	histamine receptor H2	-1.5499	2.92613	3.90944	0.0480156		-1.80494	2.92613	5.21347	0.0224126		--	0.00843098	0.160905
6854	3	5674	SYN2	synapsin II	-1.97387	0.451373	7.68321	0.00557369		0.87882	0.451373	1.69246	0.193277		-+	0.00843859	0.160907
55954	22	1033	ZMAT5	zinc finger matrin-type 5	1.33497	4.60305	10.6172	0.00112038		0.0189043	4.60305	0.00219165	0.962661		++	0.00844735	0.160932
28921	2	360	IGKV2-28	immunoglobulin kappa variable 2-28	-0.983901	0.677745	0.284231	0.593942		6.15533	0.677745	9.71651	0.0018262		-+	0.00848903	0.161583
10577	14	897	NPC2	NPC intracellular cholesterol transporter 2	1.15199	6.90603	8.75195	0.00309271		0.358315	6.90603	0.866708	0.351868		++	0.00851343	0.161729
100506175	20	638	LOC100506175	uncharacterized LOC100506175	3.37236	-2.83196	4.59398	0.0320844		3.52541	-2.83196	4.49579	0.0339785		++	0.00852674	0.161729
4689	22	1643	NCF4	neutrophil cytosolic factor 4	0.879365	2.28217	2.7081	0.0998396		1.37779	2.28217	6.47889	0.0109163		++	0.00852472	0.161729
5973	X	1471	RENBP	renin binding protein	1.33352	4.07406	10.3162	0.00131867		0.0907402	4.07406	0.0491258	0.824591		++	0.00850753	0.161729
113452	1	993	TMEM54	transmembrane protein 54	1.44619	3.74522	9.73057	0.00181228		0.236823	3.74522	0.270042	0.603303		++	0.0085484	0.161923
64949	20	1039	MRPS26	mitochondrial ribosomal protein S26	1.19538	5.47903	10.3058	0.0013261		0.0812752	5.47903	0.0489614	0.82488		++	0.00855196	0.161923
58516	12	3158	FAM60A	family with sequence similarity 60 member A	-1.63521	2.04188	10.4621	0.00121848		0.0614303	2.04188	0.0157678	0.900072		-+	0.00857133	0.161997
100134934	17	994	TEN1	TEN1, CST complex subunit	1.37058	3.79356	10.3681	0.00128214		0.0761995	3.79356	0.032841	0.856194		++	0.00857846	0.161997
55872	8	1854	PBK	PDZ binding kinase	-4.89794	-2.47048	10.4631	0.0012178		-0.170037	-2.47048	0.01573	0.900192		--	0.00856818	0.161997
100132287	1	4370	LOC100132287	uncharacterized LOC100132287	-0.666441	-1.73598	0.60668	0.436041		-3.04223	-1.73598	9.12286	0.00252435		--	0.0085986	0.162094
677798	7	133	SNORA9	small nucleolar RNA, H/ACA box 9	-2.94343	-1.47806	7.89261	0.00496371		-1.15599	-1.47806	1.49365	0.221651		--	0.00859513	0.162094
7044	1	2187	LEFTY2	left-right determination factor 2	1.19765	1.77466	6.06956	0.0137531		-0.849476	1.77466	3.05894	0.0802943		+-	0.00862293	0.162127
148213	19	6497	ZNF681	zinc finger protein 681	-1.40895	-1.25137	3.62288	0.0569901		1.75638	-1.25137	5.46867	0.0193604		-+	0.00861652	0.162127
84176	7	2268	MYH16	myosin heavy chain 16 pseudogene	1.07136	-2.65904	0.552324	0.45737		-4.62346	-2.65904	9.2066	0.00241144		+-	0.00861356	0.162127
5932	18	3555	RBBP8	RB binding protein 8, endonuclease	-1.42687	0.739238	6.54247	0.0105329		0.883442	0.739238	2.62495	0.105196		-+	0.00864827	0.162461
100128596	7	471	NDUFB9P2	NADH:ubiquinone oxidoreductase subunit B9 pseudogene 2	1.70566	1.7656	9.26451	0.00233637		0.391319	1.7656	0.507948	0.476029		++	0.0086766	0.162851
9482	17	968	STX8	syntaxin 8	1.21876	4.86441	9.77802	0.0017661		0.184698	4.86441	0.230603	0.631077		++	0.00869269	0.16287
22836	5	5566	RHOBTB3	Rho related BTB domain containing 3	-1.37269	4.69721	10.2328	0.00137961		-0.102579	4.69721	0.0592407	0.8077		--	0.00869111	0.16287
100506105	16	262	NA	NA	2.05483	-2.69657	2.55107	0.11022		-3.94875	-2.69657	6.60837	0.0101501		+-	0.00872117	0.163261
2182	X	5335	ACSL4	acyl-CoA synthetase long-chain family member 4	-1.4329	3.72662	9.97766	0.00158451		-0.166332	3.72662	0.139588	0.708691		--	0.00874964	0.163652
120425	11	2412	JAML	junction adhesion molecule like	1.1345	2.05097	4.02241	0.0448996		1.27311	2.05097	5.02121	0.0250387		++	0.00875847	0.163675
80764	22	1242	THAP7	THAP domain containing 7	1.28662	4.95534	10.0329	0.0015377		-0.135724	4.95534	0.114751	0.734798		+-	0.00879696	0.163826
114899	5	3772	C1QTNF3	C1q and TNF related 3	-1.49226	1.1354	8.66104	0.00325086		-0.467681	1.1354	0.882899	0.347409		--	0.00879344	0.163826
57221	6	14882	ARFGEF3	ARFGEF family member 3	-1.27581	0.764116	5.30988	0.0212048		1.08566	0.764116	3.73687	0.053224		-+	0.00878818	0.163826
100287428	X	2256	NA	NA	-3.23245	-2.35799	5.10645	0.0238371		3.50995	-2.35799	3.9335	0.0473333		-+	0.00878605	0.163826
6884	1	577	TAF13	TATA-box binding protein associated factor 13	-1.81156	2.19357	9.93538	0.00162132		0.213674	2.19357	0.148759	0.699724		-+	0.00882804	0.163921
387885	12	1514	CFAP73	cilia and flagella associated protein 73	1.63751	3.34218	9.68209	0.00186073		0.263013	3.34218	0.260105	0.610048		++	0.00883248	0.163921
28444	14	353	IGHV3-21	immunoglobulin heavy variable 3-21	0.416432	1.13179	0.0885743	0.765998		5.14312	1.13179	10.102	0.00148106		++	0.00882811	0.163921
54329	7	5314	GPR85	G protein-coupled receptor 85	-1.32331	1.33917	7.66628	0.00562624		0.601587	1.33917	1.63126	0.201529		-+	0.00882377	0.163921
79090	19	795	TRAPPC6A	trafficking protein particle complex 6A	1.49977	3.88106	9.99077	0.00157327		0.164366	3.88106	0.123976	0.724761		++	0.00886712	0.164369
389257	5	1573	LRRC14B	leucine rich repeat containing 14B	-0.770861	4.59968	1.9535	0.16221		-1.51179	4.59968	7.2629	0.00703933		--	0.00887801	0.164369
4056	5	667	LTC4S	leukotriene C4 synthase	1.43012	4.01045	7.49881	0.00617397		0.682462	4.01045	1.75714	0.184982		++	0.00887951	0.164369
7168	15	3350	TPM1	tropomyosin 1 (alpha)	1.32645	12.4604	10.4158	0.00124944		-0.0428473	12.4604	0.0112428	0.915557		+-	0.0088921	0.164391
100506592	9	1301	NA	NA	-0.765397	-2.22952	0.483587	0.486802		-4.75101	-2.22952	9.25304	0.00235105		--	0.00889593	0.164391
7123	3	852	CLEC3B	C-type lectin domain family 3 member B	1.55301	8.07448	9.79346	0.00175133		0.217094	8.07448	0.200157	0.654594		++	0.0089089	0.164489
94235	19	213	GNG8	G protein subunit gamma 8	1.72839	1.71409	7.56288	0.00595826		0.807263	1.71409	1.69744	0.192624		++	0.00891763	0.164509
5688	20	984	PSMA7	proteasome subunit alpha 7	1.12997	6.83705	8.12886	0.00435661		0.437673	6.83705	1.24495	0.264519		++	0.00894949	0.164956
926	2	1869	CD8B	CD8b molecule	2.01505	-0.0836348	9.55057	0.00199887		0.336779	-0.0836348	0.307065	0.579487		++	0.00898947	0.165446
677775	2	278	SCARNA5	small Cajal body-specific RNA 5	4.77087	-2.62436	8.54892	0.00345727		-1.46411	-2.62436	0.927734	0.335452		+-	0.00899913	0.165446
100287171	9	1837	WASHC1	WASH complex subunit 1	1.87766	2.99261	10.4291	0.00124047		-0.0465065	2.99261	0.00676424	0.934452		+-	0.00899516	0.165446
374383	11	6394	NCR3LG1	natural killer cell cytotoxicity receptor 3 ligand 1	-2.04629	0.92388	8.54094	0.00347246		-0.644659	0.92388	0.930764	0.334664		--	0.00901509	0.165573
3501	14	980	IGHG2	immunoglobulin heavy constant gamma 2 (G2m marker)	0.963318	4.84422	0.780153	0.377094		3.52856	4.84422	8.75528	0.00308707		++	0.00902864	0.165573
728233	22	2360	PI4KAP1	phosphatidylinositol 4-kinase alpha pseudogene 1	-0.690674	1.88758	0.92571	0.33598		2.19068	1.88758	8.54485	0.00346501		-+	0.00902905	0.165573
25802	1	3967	LMOD1	leiomodin 1	0.792847	5.33307	3.80867	0.050988		-0.926388	5.33307	5.16189	0.0230877		+-	0.00911693	0.165677
100287932	10	1168	TIMM23	translocase of inner mitochondrial membrane 23	1.03421	4.59543	7.39326	0.00654686		0.507583	4.59543	1.80568	0.179028		++	0.00908233	0.165677
100129075	14	1512	KTN1-AS1	KTN1 antisense RNA 1	1.48511	0.498734	8.89403	0.00286105		0.410229	0.498734	0.67423	0.411581		++	0.00911934	0.165677
10400	17	1210	PEMT	phosphatidylethanolamine N-methyltransferase	1.30683	4.35539	10.0095	0.00155737		-0.126734	4.35539	0.0968499	0.755643		+-	0.00911435	0.165677
92340	17	3108	PRR29	proline rich 29	1.64286	4.83226	9.34969	0.00223023		0.333669	4.83226	0.404496	0.524777		++	0.00907091	0.165677
9553	2	518	MRPL33	mitochondrial ribosomal protein L33	1.22011	6.65015	8.90816	0.00283899		0.330666	6.65015	0.671423	0.412556		++	0.00907675	0.165677
1329	2	505	COX5B	cytochrome c oxidase subunit 5B	1.32968	9.51153	10.121	0.00146589		-0.103256	9.51153	0.0631272	0.80162		+-	0.0091027	0.165677
112714	2	1540	TUBA3E	tubulin alpha 3e	2.43581	3.26475	8.6302	0.00330635		0.736896	3.26475	0.859955	0.353751		++	0.00906584	0.165677
84303	3	946	CHCHD6	coiled-coil-helix-coiled-coil-helix domain containing 6	1.48293	3.40762	9.83646	0.00171086		0.186905	3.40762	0.161708	0.687589		++	0.00911137	0.165677
10409	5	1797	BASP1	brain abundant membrane attached signal protein 1	-0.748982	2.06017	1.98967	0.158376		1.43904	2.06017	7.18096	0.00736814		-+	0.00904768	0.165677
1287	X	6445	COL4A5	collagen type IV alpha 5 chain	-1.37873	4.11725	6.91107	0.00856636		-0.772067	4.11725	2.21686	0.13651		--	0.00906429	0.165677
3770	19	3470	KCNJ14	potassium voltage-gated channel subfamily J member 14	-2.29813	-0.285256	10.2035	0.00140178		0.1362	-0.285256	0.039719	0.842031		-+	0.00913814	0.165879
692089	3	76	SNORD19	small nucleolar RNA, C/D box 19	-2.25656	-2.60058	3.49072	0.0617139		-3.65391	-2.60058	5.48813	0.019146		--	0.00914646	0.16589
283869	16	1016	NPW	neuropeptide W	3.81532	-2.19474	10.3132	0.00132079		0.145362	-2.19474	0.0171229	0.89589		++	0.00915796	0.165959
22936	5	6046	ELL2	elongation factor for RNA polymerase II 2	-1.98665	5.06792	10.0633	0.00151253		0.166336	5.06792	0.0756126	0.783334		-+	0.00916832	0.166007
54460	1	939	MRPS21	mitochondrial ribosomal protein S21	1.11133	6.01813	8.94912	0.00277603		0.290428	6.01813	0.624292	0.429457		++	0.00921793	0.166257
388272	16	1383	C16orf87	chromosome 16 open reading frame 87	-1.59326	1.25662	8.74515	0.00310426		0.457125	1.25662	0.759091	0.383613		-+	0.00920885	0.166257
23108	17	6663	RAP1GAP2	RAP1 GTPase activating protein 2	-1.41565	5.90657	6.27236	0.0122636		-0.926506	5.90657	2.74415	0.0976111		--	0.00925076	0.166257
11267	17	1214	SNF8	SNF8, ESCRT-II complex subunit	1.22947	5.75715	9.62695	0.00191742		0.19141	5.75715	0.239772	0.624371		++	0.00925158	0.166257
100506500	17	591	NA	NA	1.09132	4.57322	9.09075	0.00256905		-0.262119	4.57322	0.535422	0.464336		+-	0.00922278	0.166257
826	19	1478	CAPNS1	calpain small subunit 1	1.35165	8.47472	10.4588	0.00122069		-0.0136448	8.47472	0.00110389	0.973495		+-	0.00919204	0.166257
28815	22	354	IGLV2-14	immunoglobulin lambda variable 2-14	1.19014	1.18232	0.936973	0.333058		3.92323	1.18232	8.47932	0.00359206		++	0.00924606	0.166257
192286	5	611	HIGD2A	HIG1 hypoxia inducible domain family member 2A	1.24044	6.88027	10.1955	0.00140786		-0.0745037	6.88027	0.0378619	0.845721		+-	0.00920762	0.166257
91694	8	3584	LONRF1	LON peptidase N-terminal domain and ring finger 1	-1.57556	3.28936	10.4233	0.00124437		-0.0241665	3.28936	0.0025808	0.959484		--	0.00922982	0.166257
29952	9	1617	DPP7	dipeptidyl peptidase 7	1.34861	7.58774	10.0651	0.00151106		-0.10933	7.58774	0.0684433	0.793617		+-	0.00926516	0.166363
120071	11	2528	LARGE2	LARGE xylosyl- and glucuronyltransferase 2	1.35569	-1.9416	1.65664	0.198058		2.9801	-1.9416	7.53197	0.00606137		++	0.00927392	0.166381
4704	12	1609	NDUFA9	NADH:ubiquinone oxidoreductase subunit A9	1.18365	7.04715	10.1226	0.00146461		0.0819112	7.04715	0.0498184	0.82338		++	0.0093104	0.166897
2358	19	2042	FPR2	formyl peptide receptor 2	-4.1884	-1.67142	9.94344	0.00161424		-0.355131	-1.67142	0.102244	0.749153		--	0.00933311	0.167165
9689	2	2798	BZW1	basic leucine zipper and W2 domains 1	-1.23601	4.2863	9.20922	0.00240799		0.267624	4.2863	0.444919	0.504758		-+	0.00937435	0.167764
29763	11	2138	PACSIN3	protein kinase C and casein kinase substrate in neurons 3	1.51807	7.08775	10.1558	0.0014385		0.0873265	7.08775	0.035098	0.85139		++	0.00943653	0.167901
9297	11	65	SNORD29	small nucleolar RNA, C/D box 29	-2.84945	-1.33755	9.27753	0.00231982		-0.499131	-1.33755	0.398924	0.527645		--	0.00943197	0.167901
400236	14	1077	FOXN3-AS1	FOXN3 antisense RNA 1	1.88489	2.07732	10.4155	0.00124963		0.0161488	2.07732	0.000810399	0.977289		++	0.00941326	0.167901
50804	15	5403	MYEF2	myelin expression factor 2	-1.49124	2.02409	9.79749	0.0017475		0.179511	2.02409	0.148694	0.699786		-+	0.00942416	0.167901
2645	7	3073	GCK	glucokinase	0.844335	3.71615	4.57132	0.0325115		-0.822629	3.71615	4.32319	0.0375963		+-	0.00942038	0.167901
1271	9	2038	CNTFR	ciliary neurotrophic factor receptor	0.5632	5.54799	2.94335	0.0862319		-0.807511	5.54799	6.01805	0.0141603		+-	0.00941205	0.167901
11326	X	2192	VSIG4	V-set and immunoglobulin domain containing 4	0.809992	4.1512	3.66014	0.0557288		0.970742	4.1512	5.2488	0.0219619		++	0.00943111	0.167901
85439	14	2919	STON2	stonin 2	-1.23513	-0.94161	2.75189	0.0971394		-1.78734	-0.94161	6.21589	0.0126608		--	0.00947102	0.168375
23612	1	1516	PHLDA3	pleckstrin homology like domain family A member 3	1.23199	5.44075	6.95437	0.00836147		0.669492	5.44075	2.09701	0.147587		++	0.00949901	0.168734
388677	1	4962	NOTCH2NL	notch 2 N-terminal like	1.57316	4.53474	10.3091	0.00132376		0.0377578	4.53474	0.00620452	0.937217		++	0.00954326	0.169101
23389	12	9378	MED13L	mediator complex subunit 13 like	-1.59383	4.13782	8.36605	0.00382295		-0.531862	4.13782	0.973053	0.32392		--	0.00952771	0.169101
51550	14	1120	CINP	cyclin dependent kinase 2 interacting protein	1.16648	4.1711	10.0202	0.0015483		-0.0917586	4.1711	0.0634918	0.80106		+-	0.00954075	0.169101
27159	1	1685	CHIA	chitinase, acidic	3.1233	-2.43218	2.84399	0.0917162		5.30621	-2.43218	6.08903	0.0136023		++	0.00958942	0.169321
79622	16	1086	SNRNP25	small nuclear ribonucleoprotein U11/U12 subunit 25	1.15386	6.03858	8.46707	0.00361634		-0.370328	6.03858	0.891005	0.345205		+-	0.00959492	0.169321
5245	17	1826	PHB	prohibitin	1.29349	7.29457	10.2082	0.00139814		0.0547986	7.29457	0.0189134	0.890615		++	0.00957372	0.169321
25945	3	1650	NECTIN3	nectin cell adhesion molecule 3	-2.26777	0.463582	9.29343	0.00229978		-0.426961	0.463582	0.371051	0.542432		--	0.00958887	0.169321
51050	8	6732	PI15	peptidase inhibitor 15	-3.01965	-1.18269	4.91304	0.0266546		-2.73738	-1.18269	3.95251	0.0468016		--	0.00958891	0.169321
55636	8	10444	CHD7	chromodomain helicase DNA binding protein 7	-1.3651	3.62411	7.38915	0.00656184		-0.646892	3.62411	1.71331	0.190557		--	0.00960846	0.169421
27335	19	879	EIF3K	eukaryotic translation initiation factor 3 subunit K	1.34868	8.43915	10.3111	0.0013223		0.0259378	8.43915	0.00394888	0.949894		++	0.00964618	0.169947
728229	22	1169	TMEM191B	transmembrane protein 191B	0.525511	-0.521119	0.513047	0.473823		2.48021	-0.521119	9.02797	0.00265879		++	0.00967121	0.170249
375307	2	1323	CATIP	ciliogenesis associated TTC17 interacting protein	1.72125	-0.589546	7.03472	0.00799442		0.937723	-0.589546	1.99542	0.157775		++	0.00968138	0.170288
9332	12	4193	CD163	CD163 molecule	0.238367	4.97341	0.352396	0.55276		1.24197	4.97341	9.30384	0.00228674		++	0.00969939	0.170353
28442	14	353	IGHV3-23	immunoglobulin heavy variable 3-23	0.993988	1.34991	0.571403	0.449702		4.39693	1.34991	8.92478	0.00281328		++	0.00970685	0.170353
643719	19	602	SCGB1B2P	secretoglobin family 1B member 2, pseudogene	1.8281	0.0753213	6.70407	0.00961929		1.07872	0.0753213	2.27266	0.131674		++	0.00971668	0.170353
126299	19	1395	ZNF428	zinc finger protein 428	1.34233	5.75695	10.3196	0.00131623		0.0196242	5.75695	0.00227914	0.961923		++	0.00971336	0.170353
112869	16	1151	SGF29	SAGA complex associated factor 29	0.969427	4.00968	6.08702	0.0136178		-0.65849	4.00968	2.81513	0.0933791		+-	0.0097501	0.170649
201140	17	986	DHRS7C	dehydrogenase/reductase 7C	1.38705	7.11024	10.1124	0.00147273		0.0728084	7.11024	0.0289107	0.864985		++	0.00976524	0.170649
28900	2	351	IGKV1D-17	immunoglobulin kappa variable 1D-17	2.05725	-1.68206	1.48945	0.222301		4.84592	-1.68206	7.63461	0.00572586		++	0.00975841	0.170649
6867	8	8288	TACC1	transforming acidic coiled-coil containing protein 1	-1.21927	5.59683	8.7174	0.00315187		0.339749	5.59683	0.696481	0.403969		-+	0.00976102	0.170649
84299	17	754	MIEN1	migration and invasion enhancer 1	1.17019	5.14398	9.23072	0.00237989		0.235565	5.14398	0.382952	0.536028		++	0.00977719	0.170692
55630	8	2610	SLC39A4	solute carrier family 39 member 4	1.78823	2.82883	10.0287	0.00154123		-0.118899	2.82883	0.0470252	0.828323		+-	0.00978354	0.170692
65217	10	12458	PCDH15	protocadherin related 15	-3.03194	-0.133728	10.3096	0.00132341		-0.0350798	-0.133728	0.00161856	0.967909		--	0.00981223	0.170778
4282	22	561	MIF	macrophage migration inhibitory factor (glycosylation-inhibiting factor)	1.47108	7.44695	10.2527	0.00136485		0.0351508	7.44695	0.00609743	0.93776		++	0.00980528	0.170778
4283	4	2545	CXCL9	C-X-C motif chemokine ligand 9	-1.68759	0.679423	7.61571	0.0057862		0.688658	0.679423	1.49661	0.221194		-+	0.00980508	0.170778
4066	19	1490	LYL1	LYL1, basic helix-loop-helix family member	1.64359	3.18477	10.0334	0.0015373		-0.105483	3.18477	0.0433844	0.835003		+-	0.00983023	0.170953
148223	19	2257	C19orf25	chromosome 19 open reading frame 25	1.19379	4.65201	8.79993	0.00301242		-0.315749	4.65201	0.629118	0.427679		+-	0.00986153	0.171112
128869	20	1832	PIGU	phosphatidylinositol glycan anchor biosynthesis class U	1.15889	4.16018	9.71621	0.0018265		0.138632	4.16018	0.142148	0.706155		++	0.00987113	0.171112
57515	6	3128	SERINC1	serine incorporator 1	-1.44579	6.35117	10.3245	0.00131277		-0.00984438	6.35117	0.000498434	0.982188		--	0.00986844	0.171112
115416	7	755	MALSU1	mitochondrial assembly of ribosomal large subunit 1	1.03537	4.86962	9.36532	0.00221129		0.184775	4.86962	0.303505	0.581693		++	0.00984786	0.171112
55066	16	7999	PDPR	pyruvate dehydrogenase phosphatase regulatory subunit	-1.88593	4.65558	7.68839	0.00555773		-0.789533	4.65558	1.42449	0.232665		--	0.00989307	0.171183
760	8	1666	CA2	carbonic anhydrase 2	-1.57424	2.14556	8.24022	0.00409721		0.541995	2.14556	1.00705	0.315612		-+	0.00989333	0.171183
375704	9	1078	ENHO	energy homeostasis associated	1.47405	0.954841	7.39684	0.00653387		-0.702557	0.954841	1.65674	0.198044		+-	0.00989906	0.171183
23643	8	599	LY96	lymphocyte antigen 96	1.03757	1.37941	3.31657	0.0685849		1.35549	1.37941	5.51177	0.0188889		++	0.00990906	0.171218
23016	3	1520	EXOSC7	exosome component 7	1.13025	4.8122	9.7764	0.00176766		0.121245	4.8122	0.115118	0.734391		++	0.00992674	0.171386
51258	12	677	MRPL51	mitochondrial ribosomal protein L51	1.1547	6.48829	9.42078	0.0021454		0.191283	6.48829	0.264808	0.606836		++	0.00995167	0.171461
100507588	19	921	TGFBR3L	transforming growth factor beta receptor 3 like	1.41926	2.23105	8.43799	0.00367461		-0.453352	2.23105	0.857525	0.354432		+-	0.00995497	0.171461
483	3	1853	ATP1B3	ATPase Na+/K+ transporting subunit beta 3	-1.68867	5.69122	8.02222	0.0046207		0.627728	5.69122	1.15886	0.281702		-+	0.00995005	0.171461
28476	14	53	IGHJ5	immunoglobulin heavy joining 5	-0.0319421	0.83776	0.000473371	0.982642		5.2848	0.83776	10.3051	0.00132664		-+	0.009963	0.171463
57519	15	15584	STARD9	StAR related lipid transfer domain containing 9	-0.981259	4.57908	4.84016	0.0278043		-0.88452	4.57908	3.94794	0.0469287		--	0.00997103	0.171464
5689	6	917	PSMB1	proteasome subunit beta 1	1.21189	7.03423	9.58232	0.0019646		0.166642	7.03423	0.186228	0.666075		++	0.00999592	0.171755
27077	17	928	B9D1	B9 domain containing 1	1.20898	3.38218	9.73965	0.00180336		-0.133669	3.38218	0.121725	0.727171		+-	0.0100144	0.171782
654342	2	604	LOC654342	lymphocyte-specific protein 1 pseudogene	1.85075	2.23494	8.10968	0.00440294		0.652361	2.23494	1.08422	0.297755		++	0.010012	0.171782
1593	2	2293	CYP27A1	cytochrome P450 family 27 subfamily A member 1	1.114	5.5292	8.99566	0.00270622		0.256501	5.5292	0.487684	0.484962		++	0.0100214	0.171782
51162	9	1534	EGFL7	EGF like domain multiple 7	1.42666	7.05444	9.533	0.0020181		0.204984	7.05444	0.204333	0.651245		++	0.0100338	0.171858
9127	22	2744	P2RX6	purinergic receptor P2X 6	1.36451	3.3322	9.56713	0.00198092		0.1889	3.3322	0.188065	0.664532		++	0.0100478	0.171961
84336	17	1539	TMEM101	transmembrane protein 101	1.06111	4.76578	8.87421	0.00289227		-0.26241	4.76578	0.553631	0.456838		+-	0.0100804	0.172381
377677	8	3855	CA13	carbonic anhydrase 13	-1.45249	1.89039	9.55972	0.00198893		-0.200633	1.89039	0.186408	0.665923		--	0.0101014	0.172604
149647	1	2332	FAM71A	family with sequence similarity 71 member A	-4.5523	-1.70393	4.68739	0.0303848		3.67068	-1.70393	4.06656	0.0437403		-+	0.0101317	0.172649
83591	12	4724	THAP2	THAP domain containing 2	-2.0836	1.35927	10.1828	0.00141758		0.0511802	1.35927	0.00651407	0.935673		-+	0.0101141	0.172649
10695	6	1765	CNPY3	canopy FGF signaling regulator 3	1.25216	5.32811	9.7233	0.00181946		0.136181	5.32811	0.118355	0.730826		++	0.0101361	0.172649
57595	X	3745	PDZD4	PDZ domain containing 4	1.17336	3.93565	9.93727	0.00161966		-0.083889	3.93565	0.0519245	0.819748		+-	0.0101229	0.172649
140576	1	1068	S100A16	S100 calcium binding protein A16	1.17363	5.76506	9.87835	0.00167234		-0.094769	5.76506	0.066133	0.797053		+-	0.0101575	0.172878
4306	4	5898	NR3C2	nuclear receptor subfamily 3 group C member 2	-0.878592	3.88261	5.8556	0.0155276		-0.620866	3.88261	2.94609	0.0860853		--	0.0101824	0.173027
222223	7	7139	KIAA1324L	KIAA1324 like	-1.56703	2.52406	10.0041	0.0015619		-0.0881294	2.52406	0.0330236	0.855799		--	0.0101822	0.173027
4500	16	426	MT1L	metallothionein 1L, pseudogene	1.27158	4.3503	7.12119	0.0076178		0.640251	4.3503	1.83203	0.175888		++	0.0102034	0.173112
55651	5	855	NHP2	NHP2 ribonucleoprotein	1.27195	5.68099	10.0582	0.00151672		0.0583226	5.68099	0.0217837	0.882664		++	0.010196	0.173112
100131205	1	566	RPL21P28	ribosomal protein L21 pseudogene 28	1.52236	2.26577	8.58696	0.00338578		0.435422	2.26577	0.71705	0.397113		++	0.0102342	0.173498
100132979	15	5339	GOLGA8DP	golgin A8 family member D, pseudogene	-4.38584	-2.73622	7.87117	0.00502291		1.82956	-2.73622	1.22727	0.267939		-+	0.0102428	0.173506
147694	19	4550	ZNF548	zinc finger protein 548	-1.24407	3.17255	8.19431	0.00420219		-0.426146	3.17255	0.986343	0.320638		--	0.010253	0.173543
6161	3	1859	RPL32	ribosomal protein L32	1.18208	8.90344	9.21689	0.00239793		0.22168	8.90344	0.332685	0.564082		++	0.0102877	0.173976
95	3	1415	ACY1	aminoacylase 1	1.16899	4.35604	9.35754	0.0022207		0.1928	4.35604	0.260786	0.609581		++	0.0102947	0.173976
8110	14	2271	DPF3	double PHD fingers 3	-1.13775	3.08327	4.75432	0.0292249		-1.03553	3.08327	3.96369	0.0464916		--	0.0103279	0.174399
2312	1	12747	FLG	filaggrin	-2.10593	0.165422	5.97223	0.0145329		-1.42608	0.165422	2.80672	0.0938699		--	0.0103641	0.174874
400752	1	1710	LINC01144	long intergenic non-protein coding RNA 1144	2.07229	-0.712683	9.7092	0.00183348		0.199231	-0.712683	0.104941	0.745979		++	0.0103874	0.174969
22911	1	4376	WDR47	WD repeat domain 47	-1.59583	3.00559	10.0541	0.00152009		0.0596858	3.00559	0.0148966	0.902858		-+	0.0104183	0.174969
9369	14	7459	NRXN3	neurexin 3	-1.94243	0.943753	8.23709	0.00410429		-0.629113	0.943753	0.931379	0.334505		--	0.0104215	0.174969
93099	19	2536	DMKN	dermokine	1.31681	4.37192	9.9665	0.00159415		-0.0718189	4.37192	0.030349	0.861701		+-	0.0104266	0.174969
6183	19	1324	MRPS12	mitochondrial ribosomal protein S12	1.38849	5.49701	9.92431	0.0016311		0.0877625	5.49701	0.0410294	0.839481		++	0.0103976	0.174969
80315	5	7769	CPEB4	cytoplasmic polyadenylation element binding protein 4	-1.52775	4.61969	9.74199	0.00180106		-0.144805	4.61969	0.091337	0.762484		--	0.010424	0.174969
8818	9	1546	DPM2	dolichyl-phosphate mannosyltransferase subunit 2, regulatory	1.36115	4.38052	9.86474	0.00168476		0.101781	4.38052	0.0569763	0.81134		++	0.010382	0.174969
904	12	2568	CCNT1	cyclin T1	-2.92506	0.547931	9.32563	0.0022597		-0.450221	0.547931	0.259382	0.610545		--	0.0104659	0.17511
341416	12	939	OR6C2	olfactory receptor family 6 subfamily C member 2	-2.48415	-2.83774	2.13687	0.143795		-3.94873	-2.83774	6.70498	0.00961441		--	0.0104847	0.17511
79820	14	3606	CATSPERB	cation channel sperm associated auxiliary subunit beta	-2.97109	-1.92995	7.23831	0.00713642		-1.56719	-1.92995	1.69162	0.193388		--	0.0104689	0.17511
124685	17	459	MYL6P5	myosin light chain 6 pseudogene 5	1.124	-0.00897811	1.07534	0.299743		-3.15777	-0.00897811	8.0255	0.00461232		+-	0.0104847	0.17511
389362	6	1042	PSMG4	proteasome assembly chaperone 4	1.46095	2.72406	10.0837	0.00149586		-0.043984	2.72406	0.00951337	0.9223		+-	0.0104658	0.17511
221662	6	2727	RBM24	RNA binding motif protein 24	-1.30668	5.90422	7.80488	0.00521052		-0.513955	5.90422	1.2421	0.265067		--	0.0104757	0.17511
8260	X	882	NAA10	N(alpha)-acetyltransferase 10, NatA catalytic subunit	1.40697	5.49652	9.84623	0.0017018		0.104173	5.49652	0.0559497	0.813016		++	0.0104919	0.17511
165904	3	6451	XIRP1	xin actin binding repeat containing 1	-1.18222	10.0651	2.28314	0.130787		-2.05025	10.0651	6.53163	0.0105973		--	0.0105076	0.175237
3552	2	2928	IL1A	interleukin 1 alpha	-2.53832	-2.06764	4.40761	0.035779		2.77334	-2.06764	4.26844	0.0388267		-+	0.0105286	0.175452
57709	3	10133	SLC7A14	solute carrier family 7 member 14	-3.38864	-1.70523	7.77132	0.00530821		1.43616	-1.70523	1.25337	0.26291		-+	0.0105708	0.176018
125150	17	2008	ZSWIM7	zinc finger SWIM-type containing 7	1.08041	4.47114	7.99144	0.00469989		0.394561	4.47114	1.08246	0.298147		++	0.0106081	0.17623
124790	17	1330	HEXIM2	hexamethylene bisacetamide inducible 2	1.49145	3.0777	9.44994	0.00211156		-0.207794	3.0777	0.189545	0.663295		+-	0.0106036	0.17623
10856	19	1488	RUVBL2	RuvB like AAA ATPase 2	1.29892	5.76021	10.1083	0.00147604		-0.0263611	5.76021	0.00429585	0.947742		+-	0.0105926	0.17623
29984	11	1133	RHOD	ras homolog family member D	1.3463	5.03694	8.07044	0.00449931		-0.472874	5.03694	1.02318	0.311766		+-	0.0106178	0.176255
1644	7	2128	DDC	dopa decarboxylase	-3.93774	-2.01146	7.92645	0.00487172		1.59788	-2.01146	1.12724	0.288366		-+	0.0106316	0.176349
126789	1	1240	PUSL1	pseudouridylate synthase-like 1	1.31069	3.29704	8.24923	0.00407694		0.4258	3.29704	0.891886	0.344967		++	0.0106419	0.176384
124590	17	3561	USH1G	USH1 protein network component sans	-0.00266491	-1.29351	2.77885e-05	0.995794		-2.567	-1.29351	10.1837	0.00141686		--	0.0106714	0.176706
100506118	6	873	NA	NA	-1.79433	-1.43553	4.94393	0.0261824		-1.46181	-1.43553	3.71504	0.0539242		--	0.0106777	0.176706
100506119	9	1578	LINC01503	long intergenic non-protein coding RNA 1503	1.46108	0.819515	6.28263	0.0121927		0.90399	0.819515	2.47176	0.115908		++	0.0106867	0.176719
5204	12	687	PFDN5	prefoldin subunit 5	1.21975	8.2257	9.60583	0.0019396		0.132987	8.2257	0.117444	0.731823		++	0.0107274	0.177124
220108	13	2104	FAM124A	family with sequence similarity 124 member A	-0.657812	2.15809	1.55433	0.212497		-1.46827	2.15809	7.35707	0.00667994		--	0.0107276	0.177124
112817	10	2486	HOGA1	4-hydroxy-2-oxoglutarate aldolase 1	1.00389	2.96443	5.30127	0.0213098		0.79175	2.96443	3.35507	0.0669984		++	0.0107817	0.177638
1152	14	1431	CKB	creatine kinase B	1.35371	8.53047	9.22543	0.00238677		0.230839	8.53047	0.277572	0.598297		++	0.0107835	0.177638
3667	2	8736	IRS1	insulin receptor substrate 1	-1.07871	4.17444	5.85668	0.015518		-0.746575	4.17444	2.83911	0.0919949		--	0.0107808	0.177638
26002	6	3039	MOXD1	monooxygenase DBH like 1	-0.819811	1.60667	1.57871	0.208947		1.79208	1.60667	7.3144	0.00684043		-+	0.0107919	0.177641
150209	22	2528	AIFM3	apoptosis inducing factor, mitochondria associated 3	1.04973	0.530612	3.98744	0.0458408		1.1751	0.530612	4.6413	0.0312113		++	0.0108015	0.177663
252839	1	1539	TMEM9	transmembrane protein 9	1.14755	6.19262	10.0342	0.00153661		0.0283431	6.19262	0.00627716	0.936851		++	0.0108593	0.177881
1655	17	3759	DDX5	DEAD-box helicase 5	-1.35434	7.96531	9.35496	0.00222383		0.199093	7.96531	0.209319	0.647302		-+	0.0108587	0.177881
90826	4	2830	PRMT9	protein arginine methyltransferase 9	-1.66203	2.51443	9.76246	0.00178112		-0.126259	2.51443	0.0586339	0.808668		--	0.0108643	0.177881
2162	6	3863	F13A1	coagulation factor XIII A chain	0.404775	4.16267	0.586908	0.443617		1.5883	4.16267	8.6666	0.00324096		++	0.0108473	0.177881
4050	6	894	LTB	lymphotoxin beta	0.509599	0.952569	0.453861	0.500507		2.34074	0.952569	8.88699	0.0028721		++	0.0108458	0.177881
92002	X	1288	FAM58A	family with sequence similarity 58 member A	1.36416	4.82639	9.75086	0.00179239		0.107281	4.82639	0.0623853	0.802765		++	0.0108547	0.177881
114902	11	3917	C1QTNF5	C1q and TNF related 5	1.34765	5.26721	9.95311	0.00160578		0.0533524	5.26721	0.0161517	0.89887		++	0.0108842	0.178072
83552	11	3917	MFRP	membrane frizzled-related protein	1.34765	5.26721	9.95066	0.00160792		0.0533525	5.26721	0.0161477	0.898882		++	0.0108969	0.178145
28876	2	345	IGKV3D-11	immunoglobulin kappa variable 3D-11	1.50858	-0.273004	1.08751	0.297024		3.66477	-0.273004	7.92544	0.00487446		++	0.0109133	0.178277
81622	11	2315	UNC93B1	unc-93 homolog B1 (C. elegans)	1.24481	3.59202	9.11293	0.00253809		0.229089	3.59202	0.317689	0.573		++	0.0109557	0.178835
9903	1	4487	KLHL21	kelch like family member 21	-0.736506	6.97923	3.82188	0.0505874		-0.822861	6.97923	4.75608	0.029195		--	0.0111031	0.179602
6723	1	1273	SRM	spermidine synthase	1.2897	5.59913	9.31518	0.00227263		0.186173	5.59913	0.200265	0.654507		++	0.0111718	0.179602
644075	1	2925	NA	NA	-1.99338	-0.321653	6.33606	0.0118308		-1.13553	-0.321653	2.3354	0.126463		--	0.0112284	0.179602
978	1	960	CDA	cytidine deaminase	1.66814	1.41699	7.9545	0.00479678		0.584647	1.41699	1.03095	0.309935		++	0.0111668	0.179602
55631	1	2945	LRRC40	leucine rich repeat containing 40	-1.97665	1.46363	9.32157	0.00226472		-0.275768	1.46363	0.194968	0.658814		--	0.0112016	0.179602
100129101	1	557	NA	NA	-1.81772	0.260277	9.72873	0.0018141		0.133213	0.260277	0.0564888	0.812134		-+	0.0110796	0.179602
5209	10	4684	PFKFB3	6-phosphofructo-2-kinase/fructose-2,6-biphosphatase 3	-2.07896	5.27177	9.24351	0.00236331		-0.321993	5.27177	0.239555	0.624527		--	0.0110969	0.179602
9748	10	5606	SLK	STE20 like kinase	-1.43768	3.41338	9.14878	0.00248884		0.246844	3.41338	0.279093	0.597297		-+	0.0111661	0.179602
6688	11	1408	SPI1	Spi-1 proto-oncogene	1.13982	3.18521	5.55195	0.0184602		0.837147	3.18521	3.04698	0.0808873		++	0.0112092	0.179602
4598	12	2073	MVK	mevalonate kinase	0.959281	3.59159	7.17331	0.00739963		-0.458335	3.59159	1.64916	0.199073		+-	0.0110781	0.179602
78988	13	2658	MRPL57	mitochondrial ribosomal protein L57	1.15465	5.72516	9.98371	0.00157931		0.0274557	5.72516	0.00578522	0.939371		++	0.0111464	0.179602
27253	13	8009	PCDH17	protocadherin 17	-1.17168	0.750482	4.98985	0.0254964		-0.991979	0.750482	3.5799	0.0584826		--	0.0111955	0.179602
28474	14	353	IGHV1-2	immunoglobulin heavy variable 1-2	-0.492175	-0.219149	0.114063	0.735565		5.0241	-0.219149	9.53474	0.00201619		-+	0.011143	0.179602
9552	17	1025	SPAG7	sperm associated antigen 7	1.21264	6.70428	10.0609	0.00151451		0.0105188	6.70428	0.000778139	0.977746		++	0.0111285	0.179602
100506269	17	733	NA	NA	1.1806	4.94844	9.39117	0.00218033		-0.154097	4.94844	0.164301	0.685227		+-	0.0112146	0.179602
100170765	19	946	ERICH4	glutamate rich 4	-0.709312	-1.76827	0.649423	0.420319		-3.47356	-1.76827	8.50933	0.0035333		--	0.0111566	0.179602
10936	2	2115	GPR75	G protein-coupled receptor 75	-2.1424	-0.690249	9.93767	0.00161931		-0.0715076	-0.690249	0.00926783	0.923306		--	0.0112217	0.179602
151234	2	1875	SULT1C2P1	sulfotransferase family 1C member 2 pseudogene 1	2.49969	-2.27952	3.97359	0.0462192		2.31843	-2.27952	4.6013	0.0319478		++	0.0111011	0.179602
571	21	6731	BACH1	BTB domain and CNC homolog 1	-1.69775	2.29	8.95751	0.00276331		-0.337286	2.29	0.371638	0.542113		--	0.0112406	0.179602
171568	22	4473	POLR3H	RNA polymerase III subunit H	1.388	8.36837	9.90201	0.00165098		0.0547412	8.36837	0.0159803	0.899405		++	0.0111552	0.179602
6533	3	6880	SLC6A6	solute carrier family 6 member 6	-1.4459	5.58803	6.99426	0.00817713		0.717436	5.58803	1.77798	0.182398		-+	0.0111981	0.179602
51151	5	3014	SLC45A2	solute carrier family 45 member 2	0.385258	-0.121775	0.280895	0.596115		2.26634	-0.121775	9.13369	0.00250946		++	0.0112269	0.179602
3012	6	564	HIST1H2AE	histone cluster 1 H2A family member e	2.05749	0.024388	9.36012	0.00221758		0.276527	0.024388	0.178606	0.672574		++	0.011198	0.179602
100287146	6	1686	NA	NA	1.28295	7.57125	9.81485	0.00173108		-0.0722072	7.57125	0.0320953	0.857819		+-	0.0111555	0.179602
155185	7	4415	AMZ1	archaelysin family metallopeptidase 1	-1.0341	-0.49049	2.13289	0.144169		-1.97313	-0.49049	6.56594	0.0103949		--	0.0112444	0.179602
7425	7	2553	VGF	VGF nerve growth factor inducible	-2.22014	-2.56267	3.11673	0.0774922		3.80164	-2.56267	5.49418	0.0190799		-+	0.0111137	0.179602
11258	9	924	DCTN3	dynactin subunit 3	1.19995	6.10456	9.52543	0.00202645		-0.131675	6.10456	0.117784	0.73145		+-	0.0111379	0.179602
4702	9	844	NDUFA8	NADH:ubiquinone oxidoreductase subunit A8	1.17237	7.49646	9.36605	0.00221041		0.16458	7.49646	0.189418	0.663401		++	0.0110345	0.179602
5695	9	984	PSMB7	proteasome subunit beta 7	1.25433	6.97977	9.89626	0.00165615		0.055629	6.97977	0.0200518	0.887393		++	0.0110558	0.179602
692076	17	97	SNORD7	small nucleolar RNA, C/D box 7	2.32857	-2.5431	5.02293	0.0250138		3.11428	-2.5431	3.53289	0.0601627		++	0.0112853	0.179987
100507475	2	466	IDH1-AS1	IDH1 antisense RNA 1	1.94499	-0.020945	8.66802	0.00323843		0.474692	-0.020945	0.534933	0.46454		++	0.0112819	0.179987
5933	20	4398	RBL1	RB transcriptional corepressor like 1	-2.4693	-0.231955	10.0448	0.00152782		-0.0109256	-0.231955	0.000237729	0.987698		--	0.0113121	0.180281
822	2	1442	CAPG	capping actin protein, gelsolin like	0.9573	3.58173	3.11872	0.0773975		1.27161	3.58173	5.45319	0.0195327		++	0.01133	0.180433
26232	1	1536	FBXO2	F-box protein 2	0.854944	3.78616	5.08056	0.0241956		0.70953	3.78616	3.46234	0.0627813		++	0.011377	0.180515
83638	11	1560	C11orf68	chromosome 11 open reading frame 68	1.24398	5.61945	9.7385	0.00180448		-0.079156	5.61945	0.0405938	0.840324		+-	0.0113597	0.180515
79745	2	4277	CLIP4	CAP-Gly domain containing linker protein family member 4	-1.36173	4.71515	9.01795	0.00267341		-0.254896	4.71515	0.327456	0.567161		--	0.011359	0.180515
23498	2	1284	HAAO	3-hydroxyanthranilate 3,4-dioxygenase	1.22203	3.48792	8.99355	0.00270933		-0.233948	3.48792	0.33883	0.560505		+-	0.0113742	0.180515
152519	4	2194	NIPAL1	NIPA like domain containing 1	-4.25617	-2.76672	7.33908	0.00674715		-1.97778	-2.76672	1.47346	0.2248		--	0.0113623	0.180515
100306951	17	554	PITPNA-AS1	PITPNA antisense RNA 1	1.2924	2.78304	7.9613	0.0047788		0.452406	2.78304	0.996166	0.31824		++	0.0113886	0.180565
51032	1	923	CELA2B	chymotrypsin like elastase family member 2B	-2.22462	-1.40184	6.85789	0.00882509		-1.00802	-1.40184	1.85804	0.172851		--	0.0114185	0.180907
144100	11	4808	PLEKHA7	pleckstrin homology domain containing A7	-1.72979	4.53477	9.2992	0.00229254		-0.2351	4.53477	0.181705	0.669912		--	0.0114858	0.180908
4722	11	959	NDUFS3	NADH:ubiquinone oxidoreductase core subunit S3	1.23359	6.79536	9.43032	0.00213427		0.142666	6.79536	0.129828	0.718611		++	0.0114723	0.180908
283310	12	8083	OTOGL	otogelin like	-1.71814	3.31776	7.68808	0.00555866		-0.662766	3.31776	1.19004	0.275322		--	0.0114509	0.180908
100289511	14	1431	LOC100289511	uncharacterized LOC100289511	-1.9135	2.17271	8.98979	0.00271492		-0.356092	2.17271	0.332778	0.564028		--	0.0114566	0.180908
25764	15	1349	HYPK	huntingtin interacting protein K	1.25229	5.33316	8.75296	0.00309101		0.284893	5.33316	0.465426	0.495099		++	0.0114505	0.180908
6205	19	609	RPS11	ribosomal protein S11	1.23514	9.83322	9.26573	0.00233481		0.177523	9.83322	0.197011	0.657144		++	0.0114761	0.180908
9315	5	3408	NREP	neuronal regeneration related protein	-0.450565	5.18309	1.70097	0.192162		-0.92338	5.18309	7.04421	0.00795221		--	0.011436	0.180908
79660	8	5562	PPP1R3B	protein phosphatase 1 regulatory subunit 3B	-1.02832	5.74238	5.36187	0.0205817		-0.788504	5.74238	3.17879	0.0745999		--	0.0114832	0.180908
49854	21	7479	ZBTB21	zinc finger and BTB domain containing 21	-2.30356	2.06987	9.98334	0.00157963		-0.0229734	2.06987	0.001094	0.973614		--	0.0114997	0.180996
51035	11	1289	UBXN1	UBX domain protein 1	1.26238	6.56695	9.77546	0.00176856		-0.0638374	6.56695	0.0257519	0.872508		+-	0.011533	0.181319
4723	11	1631	NDUFV1	NADH:ubiquinone oxidoreductase core subunit V1	1.39172	8.73743	9.94316	0.00161448		-0.0235845	8.73743	0.00296344	0.956587		+-	0.0115414	0.181319
56241	22	3183	SUSD2	sushi domain containing 2	1.05324	4.1598	7.37934	0.00659774		-0.459578	4.1598	1.41533	0.234174		+-	0.0115455	0.181319
5906	1	1662	RAP1A	RAP1A, member of RAS oncogene family	-1.20634	4.5182	9.93125	0.00162496		-0.0167542	4.5182	0.00197891	0.964518		--	0.0116896	0.181408
4714	10	686	NDUFB8	NADH:ubiquinone oxidoreductase subunit B8	1.26044	7.76519	9.99363	0.00157082		-0.00594634	7.76519	0.000229282	0.987919		+-	0.0115897	0.181408
144108	11	5734	SPTY2D1	SPT2 chromatin protein domain containing 1	-1.35064	2.86639	8.80342	0.00300667		-0.288196	2.86639	0.415924	0.518978		--	0.0116449	0.181408
283234	11	4920	CCDC88B	coiled-coil domain containing 88B	1.48875	3.85797	9.07905	0.00258554		0.247847	3.85797	0.260977	0.609449		++	0.0117442	0.181408
100132143	16	850	NA	NA	-1.66759	-2.10804	0.912258	0.339516		6.1864	-2.10804	8.03574	0.00458633		-+	0.0116238	0.181408
27164	18	4775	SALL3	spalt like transcription factor 3	-2.74234	0.322085	6.86892	0.00877074		-1.33935	0.322085	1.80728	0.178835		--	0.0116974	0.181408
997	19	1445	CDC34	cell division cycle 34	1.32273	6.12935	9.68629	0.00185648		-0.0801591	6.12935	0.0367602	0.847954		+-	0.0117342	0.181408
199746	19	782	U2AF1L4	U2 small nuclear RNA auxiliary factor 1 like 4	1.37145	4.02304	9.78686	0.00175764		-0.0643693	4.02304	0.0221889	0.881586		+-	0.0115745	0.181408
147798	19	2481	TMC4	transmembrane channel like 4	0.820408	2.04915	2.93337	0.0867662		-1.14946	2.04915	5.60111	0.0179491		+-	0.0116254	0.181408
84696	2	1446	ABHD1	abhydrolase domain containing 1	1.53371	2.30771	9.63608	0.00190792		0.107341	2.30771	0.0486209	0.825481		++	0.011739	0.181408
11037	2	5822	STON1	stonin 1	-1.39873	2.46849	9.09137	0.00256819		-0.229913	2.46849	0.255005	0.613572		--	0.0117442	0.181408
28906	2	342	IGKV6-21	immunoglobulin kappa variable 6-21 (non-functional)	4.31509	-2.47575	7.35989	0.0066695		1.55473	-2.47575	1.40994	0.235067		++	0.0116927	0.181408
28902	2	351	IGKV1D-13	immunoglobulin kappa variable 1D-13	-0.361747	-0.832703	0.0473794	0.827688		5.96015	-0.832703	9.66712	0.00187595		-+	0.0115952	0.181408
1416	22	1501	CRYBB2P1	crystallin beta B2 pseudogene 1	1.77832	2.19135	8.39969	0.00375284		0.494675	2.19135	0.660702	0.416312		++	0.0116576	0.181408
150356	22	2533	CHADL	chondroadherin like	1.02622	4.99745	6.58957	0.0102578		-0.57044	4.99745	2.05125	0.152081		+-	0.0116425	0.181408
23657	4	9648	SLC7A11	solute carrier family 7 member 11	-1.81561	2.6402	7.3825	0.00658617		-0.774298	2.6402	1.39945	0.236816		--	0.0116405	0.181408
100289098	7	540	GS1-124K5.4	uncharacterized LOC100289098	1.31148	1.91552	9.02281	0.00266631		0.235709	1.91552	0.299151	0.584415		++	0.0116309	0.181408
4897	7	6685	NRCAM	neuronal cell adhesion molecule	-2.87712	-1.32478	7.68185	0.00557789		1.07233	-1.32478	1.1695	0.279505		-+	0.0116362	0.181408
57488	7	5957	ESYT2	extended synaptotagmin 2	-1.11955	5.81419	9.92706	0.00162867		-0.0164279	5.81419	0.00219472	0.962634		--	0.0116928	0.181408
81034	8	3024	SLC25A32	solute carrier family 25 member 32	-1.44344	2.83158	9.86082	0.00168836		0.0404508	2.83158	0.008108	0.928252		-+	0.011689	0.181408
644660	8	2010	RAD21-AS1	RAD21 antisense RNA 1	-3.50385	-2.11399	9.77911	0.00176505		-0.148713	-2.11399	0.0191491	0.88994		--	0.0117121	0.181408
7403	X	5772	KDM6A	lysine demethylase 6A	-1.58673	3.04756	8.49902	0.00355339		-0.406112	3.04756	0.587256	0.443482		--	0.0117448	0.181408
139728	X	1939	PNCK	pregnancy up-regulated nonubiquitous CaM kinase	1.68964	2.44985	9.68246	0.00186036		0.108907	2.44985	0.0424358	0.836791		++	0.0116212	0.181408
407025	1	81	MIR29B2	microRNA 29b-2	-1.81197	0.574882	6.75504	0.00934831		-0.923045	0.574882	1.88948	0.16926		--	0.0117863	0.18162
283383	12	5386	ADGRD1	adhesion G protein-coupled receptor D1	-1.24118	6.48583	7.00618	0.00812289		-0.60056	6.48583	1.67901	0.195056		--	0.0118	0.18162
6166	14	523	RPL36AL	ribosomal protein L36a like	1.21167	6.74436	8.76529	0.00307018		0.261438	6.74436	0.419114	0.517379		++	0.011826	0.18162
28420	14	350	IGHV3-53	immunoglobulin heavy variable 3-53	0.306491	-0.507307	0.0409918	0.839554		5.10584	-0.507307	9.66207	0.00188111		++	0.011767	0.18162
100505804	16	1377	NA	NA	-1.81835	0.504594	4.39394	0.0360669		-1.71684	0.504594	4.05771	0.0439701		--	0.0118093	0.18162
6147	17	970	RPL23A	ribosomal protein L23a	1.21583	6.96406	9.11482	0.00253548		0.193576	6.96406	0.2374	0.62609		++	0.0118195	0.18162
151230	2	2211	KLHL23	kelch like family member 23	-1.79521	1.4261	8.21105	0.0041636		-0.53548	1.4261	0.768377	0.380719		--	0.0118048	0.18162
131870	3	6777	NUDT16	nudix hydrolase 16	0.993383	5.80917	6.92667	0.00849196		0.495117	5.80917	1.74395	0.186639		++	0.0118033	0.18162
653635	1	1769	WASH7P	WAS protein family homolog 7 pseudogene	1.46115	3.73571	9.25087	0.00235383		-0.197573	3.73571	0.175039	0.675672		+-	0.0118387	0.181686
51199	14	10937	NIN	ninein	-1.48019	4.40347	9.56184	0.00198663		-0.117212	4.40347	0.0622693	0.802945		--	0.0118692	0.182025
283248	11	2604	RCOR2	REST corepressor 2	0.327637	2.7826	0.646337	0.421425		-1.19438	2.7826	8.38071	0.00379225		+-	0.0118885	0.182102
644096	19	1131	SDHAF1	succinate dehydrogenase complex assembly factor 1	1.35196	3.94004	9.47183	0.00208651		-0.128868	3.94004	0.0884616	0.766142		+-	0.0118912	0.182102
29850	11	3929	TRPM5	transient receptor potential cation channel subfamily M member 5	-3.74687	-0.757784	6.78648	0.00918511		-1.8495	-0.757784	1.83288	0.175787		--	0.0119945	0.182128
5450	11	3032	POU2AF1	POU class 2 associating factor 1	-0.421498	-0.0646753	0.130579	0.717832		3.52213	-0.0646753	9.33683	0.00224593		-+	0.0119789	0.182128
335	11	897	APOA1	apolipoprotein A1	1.53327	4.91217	3.45588	0.0630272		1.85706	4.91217	4.9901	0.0254927		++	0.0119437	0.182128
84261	19	1737	FBXW9	F-box and WD repeat domain containing 9	1.31871	1.78265	8.54494	0.00346484		0.324921	1.78265	0.531398	0.46602		++	0.0119949	0.182128
403150	2	2850	FLJ31356	uncharacterized protein FLJ31356	-1.68035	-1.12992	3.76716	0.0522682		-1.92363	-1.12992	4.66095	0.0308561		--	0.0119827	0.182128
53353	2	16531	LRP1B	LDL receptor related protein 1B	-2.1881	-0.658501	6.41846	0.011294		-1.24424	-0.658501	2.1518	0.142403		--	0.0119538	0.182128
130617	2	1288	ZFAND2B	zinc finger AN1-type containing 2B	1.32158	4.59382	9.68265	0.00186016		-0.0723781	4.59382	0.0299253	0.86266		+-	0.0119306	0.182128
198437	20	868	LKAAEAR1	LKAAEAR motif containing 1	2.37974	-1.22509	7.91263	0.00490909		-0.860185	-1.22509	0.962775	0.326489		+-	0.0119182	0.182128
3596	5	1282	IL13	interleukin 13	-3.89224	-2.6736	4.18595	0.0407603		3.86258	-2.6736	4.24332	0.0394051		-+	0.0119401	0.182128
10590	6	1482	SCGN	secretagogin, EF-hand calcium binding protein	0.939675	3.19941	2.13199	0.144253		1.65326	3.19941	6.43918	0.011163		++	0.0119666	0.182128
717	6	2838	C2	complement C2	0.737802	3.9552	1.37814	0.240418		1.74287	3.9552	7.34548	0.00672316		++	0.0120057	0.182128
165	7	4081	AEBP1	AE binding protein 1	0.91884	8.02608	6.66392	0.00983842		-0.492491	8.02608	1.93613	0.164089		+-	0.0119929	0.182128
9046	8	1770	DOK2	docking protein 2	1.24164	2.53929	6.09982	0.0135196		0.776471	2.53929	2.43497	0.118656		++	0.0119273	0.182128
50626	8	2566	CYHR1	cysteine and histidine rich 1	1.26806	5.94405	9.87577	0.0016747		0.0171025	5.94405	0.00185106	0.965682		++	0.0120112	0.182128
118487	10	844	CHCHD1	coiled-coil-helix-coiled-coil-helix domain containing 1	1.02691	4.63964	8.6887	0.0032019		0.229464	4.63964	0.441412	0.506442		++	0.0120391	0.182295
23583	12	1570	SMUG1	single-strand-selective monofunctional uracil-DNA glycosylase 1	1.0487	4.07322	9.4806	0.00207656		0.0942235	4.07322	0.077819	0.780275		++	0.0120309	0.182295
57683	2	10146	ZDBF2	zinc finger DBF-type containing 2	-1.75569	1.24575	9.42448	0.00214107		-0.175	1.24575	0.0946095	0.758397		--	0.0120533	0.182299
28954	20	1656	REM1	RRAD and GEM like GTPase 1	1.34908	2.35525	9.25731	0.00234558		-0.171409	2.35525	0.156423	0.692471		+-	0.0120563	0.182299
80031	15	6562	SEMA6D	semaphorin 6D	-1.29546	3.41033	7.36899	0.00663582		-0.548635	3.41033	1.35176	0.244971		--	0.0120649	0.1823
402483	7	10263	LINC01000	long intergenic non-protein coding RNA 1000	-1.00604	4.96292	5.85293	0.0155511		-0.670256	4.96292	2.6286	0.104954		--	0.0121071	0.18281
1201	16	2097	CLN3	CLN3, battenin	1.20121	4.4746	9.67555	0.00186737		0.0600814	4.4746	0.0248096	0.874842		++	0.0121167	0.182827
4058	15	3127	LTK	leukocyte receptor tyrosine kinase	1.25323	0.400582	4.17243	0.0410868		1.26528	0.400582	4.22526	0.0398264		++	0.0121339	0.182831
3485	2	1430	IGFBP2	insulin like growth factor binding protein 2	1.52135	6.4793	7.07366	0.00782251		0.70574	6.4793	1.57757	0.209112		++	0.0121303	0.182831
3949	19	5265	LDLR	low density lipoprotein receptor	-2.3186	5.64245	7.20977	0.00725077		-1.00577	5.64245	1.4654	0.226072		--	0.0121523	0.182979
768206	17	2242	PRCD	photoreceptor disc component	1.31196	4.76943	9.72761	0.0018152		0.0493036	4.76943	0.0141858	0.905193		++	0.0121773	0.183229
1264	19	1586	CNN1	calponin 1	1.73616	7.48416	8.04769	0.00455617		-0.544609	7.48416	0.832379	0.361585		+-	0.0122051	0.183263
28933	2	351	IGKV1-33	immunoglobulin kappa variable 1-33	2.19114	-0.788124	1.5405	0.214543		4.83844	-0.788124	7.10845	0.00767214		++	0.0121959	0.183263
8887	7	3466	TAX1BP1	Tax1 binding protein 1	-0.812775	5.2371	4.71866	0.0298369		0.716331	5.2371	3.67565	0.0552126		-+	0.0122047	0.183263
90353	19	2107	CTU1	cytosolic thiouridylase subunit 1	1.46145	2.73497	9.72971	0.00181313		0.0514768	2.73497	0.0124495	0.911159		++	0.0122346	0.183578
399753	10	2141	NA	NA	-2.20611	1.11689	8.70575	0.00317209		-0.446945	1.11689	0.409276	0.522337		--	0.0122657	0.183788
677	14	3022	ZFP36L1	ZFP36 ring finger protein like 1	-0.906646	7.15193	5.22391	0.0222784		-0.705538	7.15193	3.18421	0.074353		--	0.0122629	0.183788
25911	10	799	DPCD	deleted in primary ciliary dyskinesia homolog (mouse)	1.17379	4.06313	9.50714	0.00204674		0.089965	4.06313	0.0569523	0.811379		++	0.0122899	0.184023
2197	11	575	FAU	FAU, ubiquitin like and ribosomal protein S30 fusion	1.27014	8.49153	9.87468	0.00167569		0.00400143	8.49153	0.000101088	0.991978		++	0.0122999	0.184045
6835	9	844	SURF2	surfeit 2	1.47686	3.42115	9.80576	0.00173966		0.0236822	3.42115	0.00260075	0.959328		++	0.0123425	0.184554
8891	1	2155	EIF2B3	eukaryotic translation initiation factor 2B subunit gamma	1.0805	5.08711	8.39079	0.00377127		0.282944	5.08711	0.587338	0.44345		++	0.0123647	0.18463
80199	19	1746	FUZ	fuzzy planar cell polarity protein	1.09281	4.82993	8.87615	0.0028892		-0.201978	4.82993	0.308873	0.578372		+-	0.0123562	0.18463
6525	22	3294	SMTN	smoothelin	1.16528	7.22047	8.80568	0.00300294		-0.227301	7.22047	0.34352	0.557804		+-	0.0123818	0.18463
9819	3	3901	TSC22D2	TSC22 domain family member 2	-1.43555	4.09575	8.84846	0.00293337		-0.268035	4.09575	0.321038	0.570985		--	0.0123809	0.18463
59352	1	3640	LGR6	leucine rich repeat containing G protein-coupled receptor 6	-0.3859	5.3394	0.61089	0.434453		-1.45831	5.3394	8.34531	0.00386685		--	0.0124132	0.184657
84975	12	2216	MFSD5	major facilitator superfamily domain containing 5	1.16452	4.5601	9.57206	0.00197561		-0.0693231	4.5601	0.0347111	0.852202		+-	0.0124366	0.184657
64207	14	4149	IRF2BPL	interferon regulatory factor 2 binding protein like	-0.758834	5.89232	3.21016	0.0731822		-0.96609	5.89232	5.16844	0.0230008		--	0.0124342	0.184657
28396	14	356	IGHV4-31	immunoglobulin heavy variable 4-31	-1.47348	-0.075178	0.71637	0.397337		4.90603	-0.075178	8.18065	0.00423395		-+	0.0124282	0.184657
79006	16	1092	METRN	meteorin, glial cell differentiation regulator	1.38776	5.6319	9.56455	0.00198371		-0.0848632	5.6319	0.037064	0.847335		+-	0.012419	0.184657
3682	17	3861	ITGAE	integrin subunit alpha E	1.00613	4.09023	7.72171	0.00545608		0.366408	4.09023	1.03771	0.308355		++	0.0124288	0.184657
162515	17	1803	SLC16A11	solute carrier family 16 member 11	1.04686	1.7835	4.21508	0.0400661		-1.08307	1.7835	4.13324	0.0420487		+-	0.0124436	0.184657
2268	1	2774	FGR	FGR proto-oncogene, Src family tyrosine kinase	-0.679629	1.9057	1.749	0.186002		1.36332	1.9057	6.80972	0.0090663		-+	0.012454	0.184667
391356	2	572	PTRHD1	peptidyl-tRNA hydrolase domain containing 1	1.10216	4.41146	8.85605	0.00292118		0.204284	4.41146	0.309992	0.577685		++	0.0124615	0.184667
60676	1	7697	PAPPA2	pappalysin 2	-2.46979	-1.6525	6.01985	0.0141458		-1.44296	-1.6525	2.41975	0.119814		--	0.0125084	0.185175
2208	19	1615	FCER2	Fc fragment of IgE receptor II	1.52354	-0.908468	1.46074	0.226813		3.38023	-0.908468	7.15496	0.0074757		++	0.012513	0.185175
5502	12	1834	PPP1R1A	protein phosphatase 1 regulatory inhibitor subunit 1A	0.482488	7.86855	1.42815	0.232067		-1.09353	7.86855	7.19062	0.00732858		+-	0.0125457	0.185177
151987	3	1462	PPP4R2	protein phosphatase 4 regulatory subunit 2	-2.20063	1.8429	9.41703	0.0021498		0.18267	1.8429	0.0709537	0.789953		-+	0.0125299	0.185177
6165	3	484	RPL35A	ribosomal protein L35a	1.17841	8.69761	8.99075	0.0027135		0.188586	8.69761	0.236339	0.626863		++	0.0125474	0.185177
11285	5	1729	B4GALT7	beta-1,4-galactosyltransferase 7	1.12046	4.30965	9.42503	0.00214044		-0.0943966	4.30965	0.0681695	0.794021		+-	0.0125383	0.185177
55787	X	4396	TXLNG	taxilin gamma	-1.25444	2.82299	8.44738	0.0036557		0.311158	2.82299	0.532209	0.46568		-+	0.0125563	0.185181
9260	5	2074	PDLIM7	PDZ and LIM domain 7	1.30534	5.31492	9.67294	0.00187002		0.0456385	5.31492	0.0122227	0.911968		++	0.0125755	0.185337
51027	1	857	BOLA1	bolA family member 1	1.11205	4.13068	8.97928	0.00273058		-0.179376	4.13068	0.23815	0.625545		+-	0.0125928	0.185338
64130	19	755	LIN7B	lin-7 homolog B, crumbs cell polarity complex component	1.46664	3.93126	9.71026	0.00183242		0.0394364	3.93126	0.00728442	0.931984		++	0.0125907	0.185338
100287803	13	627	NA	NA	1.1321	8.83209	6.14904	0.0131483		0.685254	8.83209	2.28816	0.130364		++	0.0126308	0.185616
8839	20	1404	WISP2	WNT1 inducible signaling pathway protein 2	1.45168	6.5558	5.50397	0.0189733		1.03772	6.5558	2.86729	0.090397		++	0.0126375	0.185616
19	9	10412	ABCA1	ATP binding cassette subfamily A member 1	-1.33087	2.01492	8.26556	0.00404043		0.367962	2.01492	0.639143	0.424021		-+	0.0126254	0.185616
128346	1	917	C1orf162	chromosome 1 open reading frame 162	0.65233	2.93526	2.22033	0.136204		1.09708	2.93526	6.22359	0.0126059		++	0.0126493	0.185663
100128731	2	487	OST4	oligosaccharyltransferase complex subunit 4, non-catalytic	1.06018	7.63938	8.49158	0.00356794		0.253285	7.63938	0.494738	0.481821		++	0.0126629	0.185735
4192	11	1202	MDK	midkine (neurite growth-promoting factor 2)	1.38392	4.66885	8.82762	0.00296705		0.253235	4.66885	0.305904	0.580205		++	0.0126781	0.185832
100128003	1	4543	NA	NA	1.18131	3.40045	8.46094	0.00362855		-0.28659	3.40045	0.505524	0.477083		+-	0.0127393	0.186338
54407	12	4884	SLC38A2	solute carrier family 38 member 2	-1.63594	5.64044	9.16922	0.0024612		0.200163	5.64044	0.144428	0.703918		-+	0.012748	0.186338
729648	19	2495	ZNF812P	zinc finger protein 812, pseudogene	1.12866	-0.908389	2.11543	0.145821		1.95857	-0.908389	6.3259	0.0118987		++	0.0127645	0.186338
3108	6	1122	HLA-DMA	major histocompatibility complex, class II, DM alpha	1.12987	5.11585	6.01834	0.014158		0.70608	5.11585	2.38591	0.122434		++	0.0127539	0.186338
5425	7	1775	POLD2	DNA polymerase delta 2, accessory subunit	1.31675	6.83635	9.78077	0.00176347		-0.00923545	6.83635	0.00049738	0.982207		+-	0.0127454	0.186338
10248	7	932	POP7	POP7 homolog, ribonuclease P/MRP subunit	1.18486	4.20081	9.50078	0.00205384		-0.0745159	4.20081	0.0384812	0.84448		+-	0.0127603	0.186338
25909	1	8633	AHCTF1	AT-hook containing transcription factor 1	-1.13822	2.89952	6.5065	0.0107481		0.617467	2.89952	1.95846	0.161678		-+	0.0127814	0.186378
81578	6	4173	COL21A1	collagen type XXI alpha 1 chain	-1.38483	3.09376	7.96124	0.00477896		0.438439	3.09376	0.82498	0.363728		-+	0.0127846	0.186378
6888	11	1243	TALDO1	transaldolase 1	1.1952	6.3427	9.19822	0.00242251		0.139907	6.3427	0.129454	0.718999		++	0.012807	0.18658
6626	19	1629	SNRPA	small nuclear ribonucleoprotein polypeptide A	1.19741	5.13411	9.77677	0.00176731		-0.00645011	5.13411	0.000290921	0.986392		+-	0.0128164	0.186591
643988	1	2083	FNDC10	fibronectin type III domain containing 10	1.46678	0.992538	6.20387	0.0127471		0.875339	0.992538	2.21173	0.136965		++	0.0128333	0.186705
8140	16	4543	SLC7A5	solute carrier family 7 member 5	-2.36497	4.54239	9.49247	0.00206317		-0.141109	4.54239	0.0372949	0.846866		--	0.0128417	0.186705
138311	9	2334	FAM69B	family with sequence similarity 69 member B	1.13299	5.38781	9.00345	0.0026947		-0.169749	5.38781	0.206761	0.649318		+-	0.0128574	0.186809
1039	16	2702	CDR2	cerebellar degeneration related protein 2	-1.16566	2.97225	6.61904	0.0100894		0.608005	2.97225	1.85135	0.173627		-+	0.0128707	0.186875
967	12	1017	CD63	CD63 molecule	1.24704	9.55159	8.96838	0.00274693		0.192692	9.55159	0.220506	0.638655		++	0.0128868	0.186983
5342	2	3016	PLGLB2	plasminogen-like B2	-2.82656	-1.68489	8.10666	0.00441029		0.691778	-1.68489	0.712445	0.398633		-+	0.0129106	0.187076
6159	3	695	RPL29	ribosomal protein L29	1.22255	8.21735	8.88379	0.00287714		0.205935	8.21735	0.25918	0.610684		++	0.0129038	0.187076
93974	1	1911	ATPIF1	ATPase inhibitory factor 1	1.18909	7.92327	9.02166	0.00266799		0.170511	7.92327	0.190503	0.662498		++	0.0129705	0.18739
1511	14	924	CTSG	cathepsin G	1.3156	0.801779	2.1119	0.146158		2.33321	0.801779	6.30043	0.0120709		++	0.0129497	0.18739
28409	14	359	IGHV3-73	immunoglobulin heavy variable 3-73	2.16466	-1.54717	1.52611	0.216697		4.99746	-1.54717	6.99842	0.00815819		++	0.0129725	0.18739
25804	19	1148	LSM4	LSM4 homolog, U6 small nuclear RNA and mRNA degradation associated	1.1806	5.69653	9.52145	0.00203084		0.0610677	5.69653	0.0261479	0.87154		++	0.0129858	0.18739
170679	6	908	PSORS1C1	psoriasis susceptibility 1 candidate 1	1.36343	-0.210492	3.62221	0.0570129		1.50941	-0.210492	4.65101	0.0310354		++	0.0129824	0.18739
4482	8	1972	MSRA	methionine sulfoxide reductase A	1.22087	4.5107	9.09859	0.00255807		0.15791	4.5107	0.156541	0.692362		++	0.0129931	0.18739
203111	8	1550	ERICH5	glutamate rich 5	-0.389467	-1.27811	0.229896	0.631601		2.55854	-1.27811	8.93778	0.00279332		-+	0.0129497	0.18739
7580	10	1279	ZNF32	zinc finger protein 32	1.09475	5.74386	9.56185	0.00198663		-0.0454075	5.74386	0.0168058	0.896854		+-	0.0130603	0.188058
116068	5	4261	LYSMD3	LysM domain containing 3	-1.60668	2.44365	8.28782	0.00399119		-0.416412	2.44365	0.579211	0.446622		--	0.0130656	0.188058
56929	5	5813	FEM1C	fem-1 homolog C	-1.29206	3.6778	8.77776	0.00304926		0.23423	3.6778	0.298886	0.584582		-+	0.0130655	0.188058
55608	13	2495	ANKRD10	ankyrin repeat domain 10	-1.01009	4.89677	7.52759	0.00607613		0.382954	4.89677	1.10192	0.293845		-+	0.0130839	0.188069
859	3	1431	CAV3	caveolin 3	1.09478	4.59476	7.87147	0.00502207		-0.35765	4.59476	0.854152	0.35538		+-	0.0130795	0.188069
51204	17	1469	TACO1	translational activator of cytochrome c oxidase I	1.21538	5.22595	9.6858	0.00185698		-0.0180726	5.22595	0.002202	0.962573		+-	0.0130968	0.188129
115098	19	1083	CCDC124	coiled-coil domain containing 124	1.27894	6.13769	9.49875	0.00205612		0.0662561	6.13769	0.0262703	0.871242		++	0.0131214	0.188358
4286	3	6095	MITF	melanogenesis associated transcription factor	-1.02289	4.54912	8.62567	0.00331458		0.21052	4.54912	0.373324	0.541198		-+	0.013137	0.188457
80896	1	1552	NPL	N-acetylneuraminate pyruvate lyase	-0.171001	0.505008	0.0992702	0.752707		1.69413	0.505008	9.21978	0.00239414		-+	0.0131891	0.188764
58480	1	4322	RHOU	ras homolog family member U	-0.936004	4.02763	3.21791	0.0728364		1.17792	4.02763	5.04122	0.0247511		-+	0.0131935	0.188764
8516	10	3261	ITGA8	integrin subunit alpha 8	-1.5359	1.52796	3.89551	0.0484153		-1.6205	1.52796	4.34054	0.0372151		--	0.0131872	0.188764
100505902	3	914	NA	NA	1.60346	-1.24776	4.28225	0.0385124		1.86949	-1.24776	3.95488	0.0467355		++	0.0131753	0.188764
10195	3	1833	ALG3	ALG3, alpha-1,3- mannosyltransferase	1.23425	3.96244	9.60486	0.00194064		-0.0339519	3.96244	0.00746606	0.931143		+-	0.0132202	0.189021
100302232	3	75	MIR1226	microRNA 1226	1.66315	0.702018	7.83421	0.00512667		0.547003	0.702018	0.862262	0.353106		++	0.0132407	0.189189
6675	1	2327	UAP1	UDP-N-acetylglucosamine pyrophosphorylase 1	-1.16627	4.38843	7.76171	0.00533653		0.39414	4.38843	0.910191	0.340064		-+	0.0132692	0.189344
4357	22	1614	MPST	mercaptopyruvate sulfurtransferase	1.34514	5.84623	9.66002	0.00188322		-0.0197495	5.84623	0.00215345	0.962987		+-	0.0132613	0.189344
388789	20	493	SMIM26	small integral membrane protein 26	0.991977	5.27897	8.20297	0.0041822		0.268686	5.27897	0.611195	0.434338		++	0.0132801	0.189374
143162	10	5266	FRMPD2	FERM and PDZ domain containing 2	-1.66721	0.701434	4.32821	0.0374857		-1.56223	0.701434	3.8783	0.0489141		--	0.0133878	0.190102
23378	11	1674	RRP8	ribosomal RNA processing 8, methyltransferase, homolog (yeast)	1.17563	4.0747	8.98776	0.00271794		-0.162521	4.0747	0.175316	0.67543		+-	0.0134017	0.190102
8402	17	1813	SLC25A11	solute carrier family 25 member 11	1.25395	7.76592	9.63419	0.00190989		-0.0211379	7.76592	0.00282228	0.957632		+-	0.0133588	0.190102
1468	17	1885	SLC25A10	solute carrier family 25 member 10	1.07092	3.75768	8.25448	0.00406516		-0.279078	3.75768	0.567347	0.451315		+-	0.0133947	0.190102
973	19	1258	CD79A	CD79a molecule	-1.43628	0.786119	1.44873	0.228731		2.91303	0.786119	7.02898	0.00802012		-+	0.0133933	0.190102
729857	2	5503	RGPD2	RANBP2-like and GRIP domain containing 2	-4.50879	-2.5877	7.58974	0.00587014		-1.44108	-2.5877	1.02425	0.311513		--	0.0133566	0.190102
84740	4	6795	AFAP1-AS1	AFAP1 antisense RNA 1	-1.30322	0.440721	4.33703	0.0372918		-1.21208	0.440721	3.87002	0.0491558		--	0.0133849	0.190102
7169	9	1574	TPM2	tropomyosin 2 (beta)	1.39842	9.19895	9.63579	0.00190822		-0.0233639	9.19895	0.00279208	0.957859		+-	0.0133515	0.190102
3384	17	1523	ICAM2	intercellular adhesion molecule 2	1.53721	5.26262	9.22558	0.00238658		0.14432	5.26262	0.0850405	0.770579		++	0.0134223	0.190269
10430	19	851	TMEM147	transmembrane protein 147	1.12887	6.05084	9.13957	0.00250139		0.124068	6.05084	0.113036	0.736714		++	0.013446	0.190393
7277	2	1478	TUBA4A	tubulin alpha 4a	1.51102	6.04851	9.66633	0.00187675		-0.00936287	6.04851	0.00038771	0.98429		+-	0.0134741	0.190393
3109	6	1397	HLA-DMB	major histocompatibility complex, class II, DM beta	0.872718	3.95438	4.29313	0.0382667		0.830384	3.95438	3.90027	0.0482785		++	0.0134752	0.190393
10471	6	729	PFDN6	prefoldin subunit 6	1.11046	4.51386	8.80599	0.00300244		0.186404	4.51386	0.253159	0.614859		++	0.0134666	0.190393
81491	6	2198	GPR63	G protein-coupled receptor 63	-2.37209	-2.55652	3.66093	0.0557026		3.51151	-2.55652	4.5379	0.0331522		-+	0.0134703	0.190393
6868	2	3572	ADAM17	ADAM metallopeptidase domain 17	-1.47579	2.56715	8.61862	0.00332745		0.288622	2.56715	0.34236	0.55847		-+	0.0135433	0.19123
10677	12	2995	AVIL	advillin	-1.46576	2.26928	8.93655	0.0027952		0.206047	2.26928	0.184456	0.667571		-+	0.0135918	0.191485
28408	14	353	IGHV3-74	immunoglobulin heavy variable 3-74	0.083044	0.0237347	0.00393672	0.949971		4.15289	0.0237347	9.58182	0.00196513		++	0.013597	0.191485
4099	19	2425	MAG	myelin associated glycoprotein	1.02588	-0.957448	1.67015	0.196239		-3.18424	-0.957448	6.72459	0.00950926		+-	0.0135924	0.191485
64374	5	1989	SIL1	SIL1 nucleotide exchange factor	1.33994	5.91496	9.34371	0.00223752		0.0903817	5.91496	0.0439424	0.833961		++	0.0135919	0.191485
90226	3	1485	UCN2	urocortin 2	-0.589908	-2.42627	0.249223	0.617623		-4.6253	-2.42627	8.78777	0.00303257		--	0.0136357	0.191905
1396	14	480	CRIP1	cysteine rich protein 1	1.38744	7.07229	7.07638	0.00781066		0.603696	7.07229	1.37932	0.240216		++	0.0136562	0.191919
283710	15	1033	LOC283710	uncharacterized LOC283710	-2.47407	-1.61224	4.12913	0.0421511		2.15184	-1.61224	4.03777	0.0444925		-+	0.013651	0.191919
60490	15	2219	PPCDC	phosphopantothenoylcysteine decarboxylase	1.14373	3.06418	6.85867	0.00882123		-0.540148	3.06418	1.54882	0.213309		+-	0.0136901	0.191919
353	16	807	APRT	adenine phosphoribosyltransferase	1.26988	5.45404	8.81234	0.002992		0.204053	5.45404	0.234295	0.628358		++	0.0136801	0.191919
10600	21	3038	USP16	ubiquitin specific peptidase 16	-1.32013	3.26622	7.77891	0.00528598		0.430998	3.26622	0.852692	0.355792		-+	0.0136842	0.191919
401251	6	915	SAPCD1	suppressor APC domain containing 1	1.69727	2.23834	9.27984	0.0023169		0.130817	2.23834	0.0565895	0.81197		++	0.0136876	0.191919
114294	15	2116	LACTB	lactamase beta	-0.407588	2.49518	1.0085	0.315261		1.11864	2.49518	7.55817	0.00597386		-+	0.0137007	0.191942
157310	8	894	PEBP4	phosphatidylethanolamine binding protein 4	1.21356	7.05027	7.30374	0.00688111		-0.485607	7.05027	1.19657	0.274008		+-	0.0137142	0.192006
3611	11	2002	ILK	integrin linked kinase	1.06311	7.56464	8.46359	0.00362326		-0.231979	7.56464	0.411572	0.521173		+-	0.0137321	0.192133
6152	3	562	RPL24	ribosomal protein L24	1.15794	7.76472	8.58129	0.00339635		0.22958	7.76472	0.345747	0.556531		++	0.0137436	0.192169
79469	1	1657	DLEU2L	deleted in lymphocytic leukemia 2-like	-4.78655	-2.39973	9.34384	0.00223736		0.225552	-2.39973	0.0366306	0.848219		-+	0.0137912	0.192382
79165	19	890	LENG1	leukocyte receptor cluster member 1	1.33677	3.5149	9.56011	0.00198852		0.0249274	3.5149	0.00341145	0.953424		++	0.0137795	0.192382
56993	22	1378	TOMM22	translocase of outer mitochondrial membrane 22	1.12244	5.80524	9.14811	0.00248975		0.110952	5.80524	0.0915833	0.762174		++	0.0137903	0.192382
441172	6	1000	FLJ46906	uncharacterized LOC441172	1.59091	0.531235	7.95585	0.00479322		0.484017	0.531235	0.720319	0.396039		++	0.0137946	0.192382
7056	20	4032	THBD	thrombomodulin	-1.59861	5.39598	7.67609	0.00559572		-0.538806	5.39598	0.910984	0.339854		--	0.013816	0.192556
648359	1	1555	ABHD17AP3	abhydrolase domain containing 17A pseudogene 3	1.52744	0.980017	8.95301	0.00277013		0.199416	0.980017	0.159552	0.689569		++	0.0138691	0.193088
3489	12	966	IGFBP6	insulin like growth factor binding protein 6	1.38358	7.27302	5.56783	0.0182934		0.94232	7.27302	2.63393	0.104603		++	0.01389	0.193088
4706	16	667	NDUFAB1	NADH:ubiquinone oxidoreductase subunit AB1	1.13981	8.09808	8.85572	0.00292172		-0.169398	8.09808	0.200454	0.654355		+-	0.0138794	0.193088
100506146	9	763	NA	NA	0.618184	1.77842	0.44279	0.505779		-2.99009	1.77842	8.38604	0.00378114		+-	0.013883	0.193088
581	19	1256	BAX	BCL2 associated X, apoptosis regulator	1.12327	4.22419	6.92481	0.00850079		0.512286	4.22419	1.47014	0.225324		++	0.0139018	0.193121
254065	X	12793	BRWD3	bromodomain and WD repeat domain containing 3	-1.68392	1.37085	8.74709	0.00310096		-0.278416	1.37085	0.248507	0.618128		--	0.0139103	0.193121
100505696	3	6097	SH3BP5-AS1	SH3BP5 antisense RNA 1	-1.06204	4.44911	8.07761	0.00448155		0.292723	4.44911	0.62782	0.428156		-+	0.0139229	0.193172
10563	4	1203	CXCL13	C-X-C motif chemokine ligand 13	0	-1.68209	0	1		6.93956	-1.68209	9.62112	0.00192352		++	0.0139525	0.193457
10465	1	800	PPIH	peptidylprolyl isomerase H	1.09134	3.8178	9.02236	0.00266697		0.126927	3.8178	0.124611	0.724086		++	0.0139999	0.193741
6199	11	1770	RPS6KB2	ribosomal protein S6 kinase B2	0.914484	4.93216	7.13684	0.00755161		-0.387043	4.93216	1.29182	0.255712		+-	0.0139994	0.193741
8209	21	1667	C21orf33	chromosome 21 open reading frame 33	1.18751	7.57735	9.30407	0.00228645		0.0756524	7.57735	0.0388044	0.843837		++	0.0139892	0.193741
64743	X	2804	WDR13	WD repeat domain 13	1.21611	7.31454	8.92198	0.00281759		-0.162296	7.31454	0.163329	0.68611		+-	0.0140128	0.193795
64976	22	776	MRPL40	mitochondrial ribosomal protein L40	1.16523	5.48898	8.64765	0.00327484		0.209669	5.48898	0.287192	0.592025		++	0.0140479	0.194155
51333	16	1455	ZNF771	zinc finger protein 771	1.27541	3.01893	9.50677	0.00204715		0.0266784	3.01893	0.00425318	0.948002		++	0.0140598	0.194195
6576	22	1735	SLC25A1	solute carrier family 25 member 1	1.15296	4.91937	8.36415	0.00382696		0.260596	4.91937	0.438585	0.507806		++	0.0140764	0.1943
541471	2	1117	MIR4435-2HG	MIR4435-2 host gene	1.5163	1.50462	6.20871	0.0127124		0.857463	1.50462	2.04082	0.153127		++	0.0140967	0.194456
26589	15	1000	MRPL46	mitochondrial ribosomal protein L46	1.06615	5.0953	8.34625	0.00386485		0.243666	5.0953	0.445353	0.50455		++	0.0141179	0.194564
255374	7	1502	MBLAC1	metallo-beta-lactamase domain containing 1	1.5452	2.26804	9.20605	0.00241217		-0.122413	2.26804	0.0586013	0.808721		+-	0.0141226	0.194564
8572	5	2295	PDLIM4	PDZ and LIM domain 4	1.38746	5.73788	8.00889	0.00465482		-0.389732	5.73788	0.651669	0.419517		+-	0.0141352	0.194612
197257	16	2067	LDHD	lactate dehydrogenase D	1.22538	5.67342	8.10214	0.00442129		0.32645	5.67342	0.591035	0.442019		++	0.0141447	0.194619
326342	19	2732	ADGRE4P	adhesion G protein-coupled receptor E4, pseudogene	-0.986857	-1.54006	1.041	0.30759		2.86795	-1.54006	7.44334	0.00636715		-+	0.0141707	0.194728
651	4	5734	BMP3	bone morphogenetic protein 3	-0.977184	-2.24905	0.526018	0.468286		5.05532	-2.24905	8.20364	0.00418064		-+	0.0141661	0.194728
9744	17	2508	ACAP1	ArfGAP with coiled-coil, ankyrin repeat and PH domains 1	1.44854	3.43161	9.30055	0.00229085		-0.0849839	3.43161	0.0330025	0.855845		+-	0.0141841	0.194788
29087	11	1321	THYN1	thymocyte nuclear protein 1	1.04935	5.03867	8.4299	0.00369101		0.22278	5.03867	0.387577	0.533576		++	0.014239	0.195418
102	15	3927	ADAM10	ADAM metallopeptidase domain 10	-1.60634	3.07674	9.23997	0.00236788		-0.107565	3.07674	0.0435433	0.834706		--	0.0142829	0.195647
644649	16	1060	APOOP5	apolipoprotein O pseudogene 5	1.52193	0.948815	9.19144	0.0024315		0.115457	0.948815	0.0561996	0.812607		++	0.014279	0.195647
151188	2	2810	ARL6IP6	ADP ribosylation factor like GTPase 6 interacting protein 6	-1.61414	1.41954	9.01796	0.0026734		0.173815	1.41954	0.111502	0.73844		-+	0.0142684	0.195647
657	10	3616	BMPR1A	bone morphogenetic protein receptor type 1A	-1.30857	3.02801	7.80074	0.00522249		-0.406281	3.02801	0.773059	0.379272		--	0.0143095	0.195761
79856	15	3614	SNX22	sorting nexin 22	1.36818	7.33018	8.72219	0.00314361		0.219325	7.33018	0.232001	0.630044		++	0.0143086	0.195761
51042	1	649	ZNF593	zinc finger protein 593	1.68623	4.1312	9.16183	0.00247115		0.13471	4.1312	0.0613223	0.804418		++	0.0143536	0.196187
9244	19	1804	CRLF1	cytokine receptor like factor 1	1.28957	3.85525	2.00621	0.156656		2.34092	3.85525	6.21108	0.0126953		++	0.0143595	0.196187
139201	X	2539	MAP2K4P1	mitogen-activated protein kinase kinase 4 pseudogene 1	-2.56559	-1.46333	8.31931	0.00392259		-0.552978	-1.46333	0.43952	0.507354		--	0.0143679	0.196187
150763	2	2824	GPAT2	glycerol-3-phosphate acyltransferase 2, mitochondrial	1.54224	3.38471	8.9383	0.00279252		-0.18531	3.38471	0.134197	0.71412		+-	0.0143931	0.196407
64518	17	1784	TEKT3	tektin 3	2.472	-0.0953031	8.72122	0.00314528		0.375182	-0.0953031	0.22601	0.634498		++	0.0144023	0.196408
404037	19	3440	HAPLN4	hyaluronan and proteoglycan link protein 4	1.23575	-1.7819	2.24574	0.133983		-1.93977	-1.7819	5.92667	0.0149134		+-	0.0144177	0.196493
100507257	14	2641	MEG9	maternally expressed 9 (non-protein coding)	-2.52567	-0.143981	7.70559	0.00550502		0.821733	-0.143981	0.824059	0.363996		-+	0.0144529	0.19673
170463	19	1712	SSBP4	single stranded DNA binding protein 4	1.21861	5.00348	9.40766	0.00216081		0.0355916	5.00348	0.00824686	0.927642		++	0.0144569	0.19673
7690	5	2415	ZNF131	zinc finger protein 131	-1.85498	1.92936	9.47291	0.00208528		0.0273076	1.92936	0.00219698	0.962615		-+	0.0144747	0.19673
10960	5	1832	LMAN2	lectin, mannose binding 2	1.15421	6.42899	8.59468	0.00337146		0.206365	6.42899	0.281571	0.595673		++	0.0144807	0.19673
100506804	6	3105	LOC100506804	uncharacterized LOC100506804	-1.53738	-1.18032	4.31981	0.0376712		-1.5006	-1.18032	3.73641	0.0532388		--	0.0144638	0.19673
3400	6	2344	ID4	inhibitor of DNA binding 4, HLH protein	-1.75585	5.7723	8.78128	0.00304338		0.25253	5.7723	0.192246	0.661054		-+	0.0145028	0.196905
10647	11	438	SCGB1D2	secretoglobin family 1D member 2	1.52128	-1.56823	3.36324	0.0666667		-2.03788	-1.56823	4.69644	0.0302252		+-	0.0145225	0.197049
5261	16	5510	PHKG2	phosphorylase kinase catalytic subunit gamma 2	1.08415	4.36446	9.42426	0.00214134		0.0249988	4.36446	0.00510181	0.943058		++	0.0145497	0.197171
100507316	8	1433	MINCR	MYC-induced long noncoding RNA	1.48643	2.27332	8.46365	0.00362314		0.294708	2.27332	0.344811	0.557065		++	0.014543	0.197171
345930	6	4655	ECT2L	epithelial cell transforming 2 like	-1.67583	0.684332	8.11901	0.00438035		0.430665	0.684332	0.541335	0.46188		-+	0.0145732	0.197365
29066	16	3845	ZC3H7A	zinc finger CCCH-type containing 7A	-1.21443	3.74203	8.35424	0.00384789		0.261849	3.74203	0.400512	0.526825		-+	0.0145979	0.197426
80164	19	4517	PRR36	proline rich 36	1.8066	-0.034168	7.65766	0.00565318		-0.610391	-0.034168	0.843531	0.358389		+-	0.0145909	0.197426
6744	2	5293	SSFA2	sperm specific antigen 2	-1.77305	4.16088	9.39207	0.00217926		-0.0488321	4.16088	0.00755093	0.930754		--	0.0146052	0.197426
51368	3	1418	TEX264	testis expressed 264	1.25478	5.38522	9.46439	0.00209499		-0.015164	5.38522	0.00142277	0.969911		+-	0.0146275	0.197604
10922	7	1852	FASTK	Fas activated serine/threonine kinase	1.2837	6.62351	9.50485	0.00204929		0.00378475	6.62351	8.52448e-05	0.992633		++	0.0146414	0.197667
93343	19	1193	MVB12A	multivesicular body subunit 12A	1.16552	4.41376	8.94153	0.0027876		0.132847	4.41376	0.118738	0.730407		++	0.0146531	0.197701
414149	10	3370	ACBD7	acyl-CoA binding domain containing 7	2.82348	-2.69571	5.68492	0.0171113		2.62107	-2.69571	2.41855	0.119906		++	0.0147501	0.198423
1474	11	609	CST6	cystatin E/M	1.95785	0.42633	8.75501	0.00308752		0.293015	0.42633	0.187558	0.664957		++	0.0147583	0.198423
51350	12	2529	KRT76	keratin 76	1.67258	0.193545	7.96681	0.00476429		-0.453977	0.193545	0.623902	0.429601		+-	0.0147192	0.198423
23049	16	16065	SMG1	SMG1, nonsense mediated mRNA decay associated PI3K related kinase	-1.409	4.55399	9.48583	0.00207065		0.00300373	4.55399	4.48043e-05	0.994659		-+	0.0147987	0.198423
8996	16	1894	NOL3	nucleolar protein 3	1.24834	6.55824	8.84065	0.00294595		-0.160137	6.55824	0.149756	0.698768		+-	0.0147921	0.198423
286749	2	3824	STON1-GTF2A1L	STON1-GTF2A1L readthrough	-1.76701	0.645288	5.8822	0.0152947		-1.06609	0.645288	2.23799	0.134656		--	0.0147983	0.198423
51239	2	900	ANKRD39	ankyrin repeat domain 39	1.25796	3.24993	8.88765	0.00287106		0.151115	3.24993	0.131582	0.716798		++	0.0147886	0.198423
100131131	2	1546	LOC100131131	AHPA9419	-3.40291	-2.75192	3.27339	0.0704121		-3.9099	-2.75192	4.7572	0.0291759		--	0.0147662	0.198423
6782	21	3987	HSPA13	heat shock protein family A (Hsp70) member 13	-1.62518	2.40958	8.60421	0.00335387		-0.273327	2.40958	0.257248	0.612017		--	0.0147556	0.198423
100505798	5	1047	LOC100505798	uncharacterized LOC100505798	1.83379	-1.29432	4.33623	0.0373095		1.58718	-1.29432	3.6807	0.0550456		++	0.0147624	0.198423
84343	3	4451	HPS3	HPS3, biogenesis of lysosomal organelles complex 2 subunit 1	-0.882851	2.59737	3.75085	0.0527806		0.934222	2.59737	4.25827	0.0390596		-+	0.014811	0.198465
4026	3	18482	LPP	LIM domain containing preferred translocation partner in lipoma	-1.3287	5.44261	7.58282	0.0058927		-0.443713	5.44261	0.871422	0.350562		--	0.0148368	0.198687
51773	11	5134	RSF1	remodeling and spacing factor 1	-1.18553	2.20994	7.38313	0.00658386		0.433574	2.20994	1.01106	0.31465		-+	0.014873	0.198803
23348	13	8051	DOCK9	dedicator of cytokinesis 9	-1.28519	4.06829	8.33156	0.00389622		0.272112	4.06829	0.387876	0.533418		-+	0.0149144	0.198803
64788	16	4664	LMF1	lipase maturation factor 1	1.08097	4.01513	7.44937	0.00634586		0.384308	4.01513	0.955436	0.328339		++	0.014947	0.198803
3250	16	1242	HPR	haptoglobin-related protein	1.90574	4.07824	9.28914	0.00230517		-0.0731873	4.07824	0.0146097	0.903794		+-	0.0149458	0.198803
6233	2	1373	RPS27A	ribosomal protein S27a	1.12055	7.01859	7.73597	0.00541315		0.347686	7.01859	0.760839	0.383066		++	0.0148852	0.198803
[truncated: 21,733 more rows]

## Sheet: Table S5
Table S5. MRNA-seq Identified 42 mRNAs Associated with Human AA
[truncated: 45 more rows]

[truncated: 2 more sheets: Table S6, Table S7]
